# Supplementary material for: Silica nanoparticles enhance resistance of Vitis vinifera to downy mildew
Source: BMC Plant Biol. 2026 Apr 15;26:906. doi: 10.1186/s12870-026-08718-0 (PMC13195864; doi:10.1186/s12870-026-08718-0)
Supplement: Supplementary file 1 — Supplementary Material 1: Supplementary Table 1. List of genes differentially expressed across all conditions. Log2(FC) values are represented for all conditions and timepoints. [file 12870_2026_8718_MOESM1_ESM.xlsx]

## Sheet: LogFC-annotation
Supplementary Table 1. List of genes differentially expressed across all conditions. Log2(FC) values are represented for all conditions and timepoints.
Gene ID	Log2 (FC)						Description
	Non-Infected			Infected
	0h	12h	24h	0h	12h	24h	GO	Gene Name (Panther)	pfam	Panther familly
Vitvi14g00065	0	0	0	0	3.0982	3.9309	GO:0016757	Hexosyltransferase	PF01501 ('Glycosyl transferase family 8-Glycosyl transferase, family 8', '1.0E-40', 'Pfam')	RING-TYPE E3 UBIQUITIN TRANSFERASE (PTHR23315:SF116)
Vitvi17g00787	0	0	3.0012	0	2.6683	4.4152	GO:0005634	RING-type E3 ubiquitin transferase	PF00514 ('Armadillo/beta-catenin-like repeat-Armadillo', '0.002', 'Pfam'); PF04564 ('U-box domain-U-box domain', '4.8E-16', 'Pfam')	RING-TYPE E3 UBIQUITIN TRANSFERASE (PTHR23315:SF116)
Vitvi10g00821	0	0	0	0	2.4587	1.4024	GO:0016702	Uncharacterized protein	PF03055 ('Retinal pigment epithelial membrane protein-Carotenoid oxygenase', '6.9E-129', 'Pfam')	9-CIS-EPOXYCAROTENOID DIOXYGENASE NCED5, CHLOROPLASTIC-RELATED (PTHR10543:SF123)
Vitvi07g01120	0	0	0	0	2.0545	3.7449	GO:0007165	Ninja-family protein	PF16135 ('Tify domain binding domain-Tify domain-binding domain', '3.8E-4', 'Pfam')	NINJA-FAMILY PROTEIN (PTHR31413:SF15)
Vitvi09g00385	0	0	0	0	0	-1.0456	GO:0015031	IST1-like protein	PF03398 ('Regulator of Vps4 activity in the MVB pathway-Vacuolar protein sorting-associated protein Ist1', '3.3E-43', 'Pfam')	REGULATOR OF VPS4 ACTIVITY IN THE MVB PATHWAY PROTEIN (PTHR12161:SF60)
Vitvi07g02069	0	-3.236	4.3797	0	0	2.6026	GO:0005634	AP2_ERF domain-containing protein	PF00847 ('AP2 domain-AP2/ERF domain', '5.4E-8', 'Pfam')	ETHYLENE-RESPONSIVE TRANSCRIPTION FACTOR ERF109 (PTHR31677:SF196)
Vitvi19g01356	0	0	2.9231	0	0	1.9084	GO:0009570	9-cis-epoxycarotenoid dioxygenase NCED1, chloroplastic	PF03055 ('Retinal pigment epithelial membrane protein-Carotenoid oxygenase', '4.3E-128', 'Pfam')	9-CIS-EPOXYCAROTENOID DIOXYGENASE NCED3, CHLOROPLASTIC (PTHR10543:SF26)
Vitvi12g00348	0	0	1.7195	0	0	1.8764	GO:0005634	AP2_ERF domain-containing protein	PF00847 ('AP2 domain-AP2/ERF domain', '6.0E-10', 'Pfam')	ETHYLENE-RESPONSIVE TRANSCRIPTION FACTOR ERF053 (PTHR31657:SF19)
Vitvi11g00245	0	0	0	0	0	-1.3772	NA	Formin-like protein 18	PF06219 ('Protein of unknown function (DUF1005)-Protein of unknown function DUF1005', '0.0', 'Pfam')	DUF1005 FAMILY PROTEIN (DUF1005) (PTHR31317:SF14)
Vitvi18g00381	0	0	1.6132	0	0	1.4412	GO:0005634	AP2_ERF domain-containing protein	PF00847 ('AP2 domain-AP2/ERF domain', '1.3E-11', 'Pfam')	OS02G0752800 PROTEIN (PTHR31657:SF73)
Vitvi02g00093	0	0	1.1634	0	0	1.4209	GO:0005634	NA	PF00847 ('AP2 domain-AP2/ERF domain', '1.3E-10', 'Pfam')	NA
Vitvi07g00164	0	0	0	0	0	5.0426	NA	EID1-like F-box protein 3	NA	EID1-LIKE F-BOX PROTEIN 3 (PTHR31348:SF3)
Vitvi17g00152	0	0	0	0	0	3.2896	NA	NA	NA	NA
Vitvi14g00063	0	0	0	0	0	4.5872	GO:0016757	Hexosyltransferase	PF01501 ('Glycosyl transferase family 8-Glycosyl transferase, family 8', '9.9E-41', 'Pfam')	IME2-DEPENDENT-SIGNALING PROTEIN (PTHR11183:SF118)
Vitvi17g00331	0	0	0	0	0	1.1321	NA	NA	NA	NA
Vitvi18g00430	0	0	0	0	0	1.8136	GO:0080043	7-deoxylganetin glucosyltransferase	PF00201 ('UDP-glucoronosyl and UDP-glucosyl transferase-UDP-glucuronosyl/UDP-glucosyltransferase', '5.5E-25', 'Pfam')	NA
Vitvi01g01835	0	0	0	0	0	-6.1571	NA	UspA domain-containing protein	PF00582 ('Universal stress protein family-UspA', '5.2E-15', 'Pfam')	ADENINE NUCLEOTIDE ALPHA HYDROLASES-LIKE SUPERFAMILY PROTEIN (PTHR47000:SF1)
Vitvi15g00537	0	0	0	0	0	-1.0826	GO:0019901	Cyclin	PF08613 ('Cyclin-Cyclin PHO80-like', '1.3E-38', 'Pfam')	CYCLIN-P4-1 (PTHR15615:SF91)
Vitvi03g00304	0	0	0	0	0	2.3608	GO:0005524	Glucose-1-phosphate adenylyltransferase	PF00483 ('Nucleotidyl transferase-Nucleotidyl transferase domain', '5.0E-66', 'Pfam')	GLUCOSE-1-PHOSPHATE ADENYLYLTRANSFERASE LARGE SUBUNIT 3, CHLOROPLASTIC (PTHR43523:SF4)
Vitvi19g00618	0	0	0	0	0	-5.9645	NA	NA	NA	NA
Vitvi09g00772	0	0	0	0	0	1.7091	NA	Serine-rich protein-like protein	NA	SERINE-RICH PROTEIN-LIKE PROTEIN (PTHR33132:SF139)
Vitvi11g00339	0	0	0	0	0	1.1421	GO:0005634	HSF-type DNA-binding domain-containing protein	PF00447 ('HSF-type DNA-binding-Heat shock factor (HSF)-type, DNA-binding', '5.0E-26', 'Pfam')	HEAT STRESS TRANSCRIPTION FACTOR C-1 (PTHR10015:SF332)
Vitvi10g00034	0	0	0	0	0	2.1317	GO:0004834	Tryptophan synthase	PF00291 ('Pyridoxal-phosphate dependent enzyme-Tryptophan synthase beta chain-like, PALP domain', '1.4E-42', 'Pfam')	TRYPTOPHAN SYNTHASE (PTHR48077:SF4)
Vitvi16g01985	0	0	0	0	0	1.5182	GO:0046872	PPM-type phosphatase domain-containing protein	PF00481 ('Protein phosphatase 2C-PPM-type phosphatase-like domain', '6.9E-45', 'Pfam')	ALPHABET, ISOFORM E (PTHR47992:SF63)
Vitvi15g01058	0	0	0	0	0	1.0706	GO:0005524	Receptor-like serine_threonine-protein kinase	PF00954 ('S-locus glycoprotein domain-S-locus glycoprotein domain', '4.8E-20', 'Pfam'); PF00069 ('Protein kinase domain-Protein kinase domain', '3.2E-39', 'Pfam'); PF01453 ('D-mannose binding lectin-Bulb-type lectin domain', '2.4E-21', 'Pfam')	G-TYPE LECTIN S-RECEPTOR-LIKE SERINE_THREONINE-PROTEIN KINASE SD2-2 (PTHR47975:SF22)
Vitvi04g01160	0	0	0	0	0	1.5195	GO:0005737	Tyrosine-protein phosphatase domain-containing protein	PF03162 ('Tyrosine phosphatase family-Atypical dual-specificity phosphatase Siw14-like', '8.2E-59', 'Pfam')	TYROSINE-PROTEIN PHOSPHATASE DSP5 (PTHR31126:SF46)
Vitvi07g01233	0	0	0	0	0	3.0277	NA	NA	NA	NA
Vitvi17g00895	0	0	0	0	0	-1.6832	GO:0005634	NA	PF00249 ('Myb-like DNA-binding domain-SANT/Myb domain', '2.9E-12', 'Pfam'); PF00249 ('Myb-like DNA-binding domain-SANT/Myb domain', '1.1E-12', 'Pfam')	NA
Vitvi06g00533	0	0	0	0	0	1.2594	GO:0005634	Protein phosphatase 2C 24	PF00481 ('Protein phosphatase 2C-PPM-type phosphatase-like domain', '4.7E-61', 'Pfam')	NA
Vitvi18g02528	0	0	0	0	0	2.0611	NA	Uncharacterized protein	PF05097 ('Protein of unknown function (DUF688)-Protein of unknown function DUF688', '0.022', 'Pfam')	EXPRESSED PROTEIN (PTHR35466:SF4)
Vitvi11g00613	0	0	0	0	0	1.0158	NA	Uncharacterized protein	PF15365 ('Proline-rich nuclear receptor coactivator motif', '0.025', 'Pfam')	OS02G0797600 PROTEIN (PTHR33670:SF15)
Vitvi14g02461	0	0	0	0	0	2.1999	NA	NA	PF01501 ('Glycosyl transferase family 8-Glycosyl transferase, family 8', '6.4E-41', 'Pfam')	NA
Vitvi10g00037	0	0	0	0	0	1.2455	GO:0016021	Hexokinase-1	PF03151 ('Triose-phosphate Transporter family-Sugar phosphate transporter domain', '8.9E-112', 'Pfam')	HEXOKINASE (PTHR36706:SF1)
Vitvi04g01532	0	0	0	0	0	-5.1203	NA	NA	PF00168 ('C2 domain-C2 domain', '2.2E-14', 'Pfam')	NA
Vitvi12g00574	0	0	0	0	0	5.7436	GO:0000287	Isoprene synthase, chloroplastic	PF03936 ('Terpene synthase family, metal binding domain-Terpene synthase, metal-binding domain', '5.6E-94', 'Pfam'); PF01397 ('Terpene synthase, N-terminal domain-Terpene synthase, N-terminal domain', '1.7E-46', 'Pfam')	TERPENE SYNTHASE 12-RELATED (PTHR31225:SF252)
Vitvi07g01272	0	0	0	0	0	-1.1609	NA	NA	PF14009 ('PADRE domain-PADRE domain', '5.2E-28', 'Pfam')	NA
Vitvi17g00708	0	0	0	0	0	1.1112	GO:0016021	Mitochondrial carrier YMR166C	PF00153 ('Mitochondrial carrier protein-Mitochondrial substrate/solute carrier', '3.8E-21', 'Pfam'); PF00153 ('Mitochondrial carrier protein-Mitochondrial substrate/solute carrier', '6.8E-19', 'Pfam'); PF00153 ('Mitochondrial carrier protein-Mitochondrial substrate/solute carrier', '5.1E-14', 'Pfam')	MITOCHONDRIAL MAGNESIUM EXPORTER 1 (PTHR45667:SF7)
Vitvi04g00034	0	0	1.2429	0	-1.3001	0	GO:0016021	Protein kinase domain-containing protein	PF00560 ('Leucine Rich Repeat-Leucine-rich repeat', '2900.0', 'Pfam'); PF00560 ('Leucine Rich Repeat-Leucine-rich repeat', '1700.0', 'Pfam'); PF00069 ('Protein kinase domain-Protein kinase domain', '2.1E-45', 'Pfam'); PF08263 ('Leucine rich repeat N-terminal domain-Leucine-rich repeat-containing N-terminal, plant-type', '1.9E-5', 'Pfam'); PF00560 ('Leucine Rich Repeat-Leucine-rich repeat', '70.0'…	KINASE FAMILY WITH LEUCINE-RICH REPEAT DOMAIN-CONTAINING PROTEIN (PTHR48054:SF21)
Vitvi07g02362	0	0	0	0	2.7292	0	GO:0005576	Agglutinin domain-containing protein	PF07468 ('Agglutinin domain-Agglutinin domain', '8.5E-35', 'Pfam'); PF01117 ('Aerolysin toxin-Aerolysin', '7.5E-4', 'Pfam'); PF07468 ('Agglutinin domain-Agglutinin domain', '2.1E-16', 'Pfam')	NATTERIN-3-LIKE (PTHR39244:SF5)
Vitvi06g01456	0	0	0	0	-7.6245	0	GO:0043231	Fatty acyl-CoA reductase	PF07993 ('Male sterility protein-Fatty acyl-coenzyme A reductase, NAD-binding domain', '3.3E-69', 'Pfam'); PF03015 ('Male sterility protein-Fatty acyl-CoA reductase, C-terminal', '3.1E-14', 'Pfam')	FATTY ACYL-COA REDUCTASE 3 (PTHR11011:SF99)
Vitvi13g01916	0	0	1.0607	0	-1.013	0	GO:0005634	WRKY54	PF03106 ('WRKY DNA -binding domain-WRKY domain', '7.4E-21', 'Pfam')	WRKY TRANSCRIPTION FACTOR 70-RELATED (PTHR31282:SF110)
Vitvi03g00432	0	0	0	0	-6.3267	0	NA	NA	PF03171 ('2OG-Fe(II) oxygenase superfamily-Isopenicillin N synthase-like, Fe(2+) 2OG dioxygenase domain', '5.6E-30', 'Pfam'); PF14226 ('non-haem dioxygenase in morphine synthesis N-terminal-Non-haem dioxygenase N-terminal domain', '4.5E-29', 'Pfam')	NA
Vitvi09g00275	0	0	0	0	-1.9387	0	NA	Oxidative stress 3	NA	OS02G0227100 PROTEIN (PTHR33172:SF104)
Vitvi07g01315	0	0	2.1251	0	-1.381	0	GO:0043531	NA	PF05659 ('Arabidopsis broad-spectrum mildew resistance protein RPW8-Powdery mildew resistance protein, RPW8 domain', '8.4E-42', 'Pfam'); PF00931 ('NB-ARC domain-NB-ARC', '1.5E-26', 'Pfam')	NA
Vitvi13g02055	0	0	0	0	-1.9766	0	NA	Membrane-associated kinase regulator 6	NA	OS08G0243800 PROTEIN (PTHR34130:SF5)
Vitvi08g01262	0	0	0	0	-1.5354	0	GO:0016021	DC1 domain-containing protein	PF03107 ('C1 domain-DC1', '3.8E-5', 'Pfam'); PF03107 ('C1 domain-DC1', '1.7E-5', 'Pfam'); PF03107 ('C1 domain-DC1', '2.5E-5', 'Pfam')	CYSTEINE_HISTIDINE-RICH C1 DOMAIN PROTEIN (PTHR47841:SF7)
Vitvi19g01669	0	0	0	0	-5.8623	0	GO:0005634	NA	PF00249 ('Myb-like DNA-binding domain-SANT/Myb domain', '1.0E-14', 'Pfam'); PF00249 ('Myb-like DNA-binding domain-SANT/Myb domain', '4.4E-11', 'Pfam')	NA
Vitvi10g02396	0	0	0	0	-1.4598	0	NA	NA	PF01507 ('Phosphoadenosine phosphosulfate reductase family-Phosphoadenosine phosphosulphate reductase', '1.4E-12', 'Pfam')	NA
Vitvi07g01319	0	0	2.5535	0	-1.3739	0	NA	NA	PF00931 ('NB-ARC domain-NB-ARC', '1.1E-25', 'Pfam'); PF05659 ('Arabidopsis broad-spectrum mildew resistance protein RPW8-Powdery mildew resistance protein, RPW8 domain', '7.6E-32', 'Pfam')	NA
Vitvi08g00819	0	0	0	0	1.0753	0	GO:0016021	Bulb-type lectin domain-containing protein	PF01453 ('D-mannose binding lectin-Bulb-type lectin domain', '7.9E-7', 'Pfam')	D-MANNOSE BINDING LECTIN PROTEIN WITH APPLE-LIKE CARBOHYDRATE-BINDING DOMAIN-CONTAINING PROTEIN (PTHR32444:SF6)
Vitvi01g02000	0	0	0	0	-1.7135	0	NA	NA	PF03492 ('SAM dependent carboxyl methyltransferase-SAM dependent carboxyl methyltransferase', '1.1E-100', 'Pfam')	NA
Vitvi03g00442	0	0	0	0	-5.4058	0	NA	NA	PF14226 ('non-haem dioxygenase in morphine synthesis N-terminal-Non-haem dioxygenase N-terminal domain', '2.5E-26', 'Pfam'); PF03171 ('2OG-Fe(II) oxygenase superfamily-Isopenicillin N synthase-like, Fe(2+) 2OG dioxygenase domain', '4.7E-30', 'Pfam')	NA
Vitvi07g01314	0	0	1.3033	0	-1.0331	0	NA	NA	NA	NA
Vitvi12g02451	0	0	0	0	3.2173	0	GO:0016747	NA	PF02458 ('Transferase family', '3.8E-29', 'Pfam')	NA
Vitvi19g02292	0	0	0	0	-1.6013	0	GO:0005515	NA	PF13855 ('Leucine rich repeat-Leucine-rich repeat', '0.0064', 'Pfam'); PF13855 ('Leucine rich repeat-Leucine-rich repeat', '0.0012', 'Pfam'); PF00560 ('Leucine Rich Repeat-Leucine-rich repeat', '3400.0', 'Pfam'); PF13855 ('Leucine rich repeat-Leucine-rich repeat', '2.2E-5', 'Pfam'); PF00560 ('Leucine Rich Repeat-Leucine-rich repeat', '1400.0', 'Pfam'); PF13516 ('Leucine Rich repeat-Leucine-rich r…	NA
Vitvi06g01454	0	0	3.4078	0	2.5188	0	GO:0016021	Cytochrome P450 94C1	PF00067 ('Cytochrome P450-Cytochrome P450', '2.3E-56', 'Pfam')	CYTOCHROME P450 94C1 (PTHR24296:SF208)
Vitvi04g00511	0	0	2.5198	0	-1.2176	0	GO:0005634	WRKY40	PF03106 ('WRKY DNA -binding domain-WRKY domain', '3.5E-21', 'Pfam'); PF03106 ('WRKY DNA -binding domain-WRKY domain', '3.1E-21', 'Pfam')	WRKY FAMILY TRANSCRIPTION FACTOR-RELATED (PTHR31429:SF76)
Vitvi19g01743	0	0	0	0	1.2842	0	GO:0005515	NA	PF13041 ('PPR repeat family-Pentatricopeptide repeat', '8.8E-7', 'Pfam'); PF01535 ('PPR repeat-Pentatricopeptide repeat', '2500.0', 'Pfam'); PF13041 ('PPR repeat family-Pentatricopeptide repeat', '2.1E-4', 'Pfam'); PF01535 ('PPR repeat-Pentatricopeptide repeat', '0.036', 'Pfam'); PF13041 ('PPR repeat family-Pentatricopeptide repeat', '0.0013', 'Pfam'); PF01535 ('PPR repeat-Pentatricopeptide repea…	NA
Vitvi03g01834	0	0	0	0	4.2996	0	GO:0005524	ABC transporter domain-containing protein	PF19055 ('ABC-2 type transporter-ABC transporter family G domain', '2.8E-6', 'Pfam'); PF00005 ('ABC transporter-ABC transporter-like, ATP-binding domain', '6.5E-23', 'Pfam'); PF01061 ('ABC-2 type transporter-ABC-2 type transporter, transmembrane domain', '2.0E-38', 'Pfam')	ABC TRANSPORTER G FAMILY MEMBER 11-LIKE (PTHR48042:SF1)
Vitvi18g02823	0	0	2.0769	0	-1.0834	0	GO:0016021	NA	NA	NA
Vitvi12g00626	0	0	2.6724	0	-1.8717	0	GO:0005634	Transcription factor MYB15	PF00249 ('Myb-like DNA-binding domain-SANT/Myb domain', '3.8E-14', 'Pfam'); PF00249 ('Myb-like DNA-binding domain-SANT/Myb domain', '2.5E-12', 'Pfam')	TRANSCRIPTION FACTOR MYB8-LIKE (PTHR10641:SF1402)
Vitvi13g02185	0	0	0	0	-2.2387	0	NA	NA	NA	NA
Vitvi00g01928	0	0	3.008	0	-1.6017	0	NA	NA	PF05659 ('Arabidopsis broad-spectrum mildew resistance protein RPW8-Powdery mildew resistance protein, RPW8 domain', '6.6E-19', 'Pfam'); PF00931 ('NB-ARC domain-NB-ARC', '1.3E-27', 'Pfam')	NA
Vitvi02g00032	0	0	2.6055	0	-1.4867	0	GO:0003824	ACS6	PF00155 ('Aminotransferase class I and II-Aminotransferase, class I/classII', '3.3E-105', 'Pfam')	1-AMINOCYCLOPROPANE-1-CARBOXYLATE SYNTHASE 6 (PTHR43795:SF6)
Vitvi03g01760	0	0	0	0	1.3009	0	GO:0005886	Copper transport protein	PF04145 ('Ctr copper transporter family-Ctr copper transporter', '6.0E-6', 'Pfam')	COPPER TRANSPORTER 4 (PTHR12483:SF42)
Vitvi00g00710	0	0	2.261	0	-1.1455	0	NA	NA	PF00931 ('NB-ARC domain-NB-ARC', '1.9E-26', 'Pfam'); PF00931 ('NB-ARC domain-NB-ARC', '1.8E-26', 'Pfam'); PF05659 ('Arabidopsis broad-spectrum mildew resistance protein RPW8-Powdery mildew resistance protein, RPW8 domain', '2.1E-30', 'Pfam'); PF05659 ('Arabidopsis broad-spectrum mildew resistance protein RPW8-Powdery mildew resistance protein, RPW8 domain', '1.5E-30', 'Pfam'); PF05659 ('Arabidops…	NA
Vitvi15g00314	0	0	1.4899	0	-1.2483	0	GO:0043531	NA	PF00931 ('NB-ARC domain-NB-ARC', '2.4E-41', 'Pfam'); PF18052 ('Rx N-terminal domain-Disease resistance, N-terminal', '1.5E-23', 'Pfam')	NA
Vitvi03g01126	0	0	0	0	-1.6772	0	NA	NA	PF04578 ('Protein of unknown function, DUF594-Protein of unknown function DUF594', '3.0E-21', 'Pfam'); PF13968 ('Domain of unknown function (DUF4220)-Domain of unknown function DUF4220', '1.2E-99', 'Pfam')	NA
Vitvi10g01879	0	0	3.1222	0	2.0318	0	NA	NA	PF06200 ('tify domain-Tify domain', '2.9E-12', 'Pfam'); PF09425 ('Jas motif-CO/COL/TOC1, conserved site', '5.5E-6', 'Pfam')	NA
Vitvi10g01798	-1.4458	0	2.0486	0	-1.1737	0	GO:0006970	NA	NA	NA
Vitvi05g01378	0	0	0	0	8.6073	0	GO:0003824	NA	PF13714 ('Phosphoenolpyruvate phosphomutase', '8.0E-9', 'Pfam')	NA
Vitvi13g00015	-1.8467	0	2.4606	0	-1.3757	0	GO:0020037	Nematode resistance protein-like HSPRO2	PF07014 ('Hs1pro-1 protein C-terminus-Hs1pro-1, C-terminal', '0.0', 'Pfam'); PF07231 ('Hs1pro-1 N-terminus-Nematode resistance protein-like HSPRO1, N-terminal', '2.8E-88', 'Pfam')	NEMATODE RESISTANCE PROTEIN-LIKE HSPRO1 (PTHR34795:SF1)
Vitvi06g00605	0	0	0	0	-3.8094	0	GO:0016021	Cytochrome P450 86A1	PF00067 ('Cytochrome P450-Cytochrome P450', '1.6E-61', 'Pfam')	CYTOCHROME P450 86A1 (PTHR24296:SF26)
Vitvi07g02521	0	0	2.9758	0	-1.5135	0	GO:0043531	RPW8 domain-containing protein	PF05659 ('Arabidopsis broad-spectrum mildew resistance protein RPW8-Powdery mildew resistance protein, RPW8 domain', '8.4E-47', 'Pfam'); PF00931 ('NB-ARC domain-NB-ARC', '6.0E-27', 'Pfam')	RPW8 DOMAIN-CONTAINING PROTEIN (PTHR36766:SF3)
Vitvi10g00630	0	0	2.0836	0	-1.1671	0	GO:0004842	NA	PF04564 ('U-box domain-U-box domain', '2.9E-15', 'Pfam'); PF00514 ('Armadillo/beta-catenin-like repeat-Armadillo', '3.0E-5', 'Pfam')	NA
Vitvi10g02335	0	0	0	0	-1.6804	0	NA	NA	PF00264 ('Common central domain of tyrosinase-Tyrosinase copper-binding domain', '1.0E-14', 'Pfam')	NA
Vitvi07g01678	0	0	0	-1.4817	0	0	GO:0016021	Protein kinase domain-containing protein	PF00560 ('Leucine Rich Repeat-Leucine-rich repeat', '4800.0', 'Pfam'); PF00069 ('Protein kinase domain-Protein kinase domain', '7.6E-24', 'Pfam'); PF08263 ('Leucine rich repeat N-terminal domain-Leucine-rich repeat-containing N-terminal, plant-type', '1.1E-7', 'Pfam'); PF13855 ('Leucine rich repeat-Leucine-rich repeat', '0.0046', 'Pfam'); PF00560 ('Leucine Rich Repeat-Leucine-rich repeat', '370.0…	LEUCINE-RICH REPEAT PROTEIN KINASE FAMILY PROTEIN (PTHR27008:SF42)
Vitvi14g01765	0	0	0	1.0361	0	0	GO:0044318	L-aspartate oxidase	PF00890 ('FAD binding domain-FAD-dependent oxidoreductase 2, FAD binding domain', '4.8E-87', 'Pfam'); PF02910 ('Fumarate reductase flavoprotein C-term-Fumarate reductase/succinate dehydrogenase flavoprotein-like, C-terminal', '1.7E-14', 'Pfam')	L-ASPARTATE OXIDASE, CHLOROPLASTIC (PTHR42716:SF2)
Vitvi15g01705	0	0	0	2.1735	0	0	GO:0016020	Short-chain dehydrogenase_reductase	PF00106 ('short chain dehydrogenase-Short-chain dehydrogenase/reductase SDR', '2.3E-22', 'Pfam'); PF13561 ('Enoyl-(Acyl carrier protein) reductase', '0.0031', 'Pfam'); PF00106 ('short chain dehydrogenase-Short-chain dehydrogenase/reductase SDR', '3.0E-22', 'Pfam'); PF13561 ('Enoyl-(Acyl carrier protein) reductase', '0.0027', 'Pfam')	OS02G0640600 PROTEIN (PTHR43490:SF98)
Vitvi10g01600	0	0	0	-6.2856	0	0	GO:0000287	NA	PF01397 ('Terpene synthase, N-terminal domain-Terpene synthase, N-terminal domain', '2.5E-31', 'Pfam'); PF03936 ('Terpene synthase family, metal binding domain-Terpene synthase, metal-binding domain', '6.1E-52', 'Pfam')	NA
Vitvi04g00328	0	0	0	1.0665	0	0	GO:0030170	Aspartate aminotransferase	PF00155 ('Aminotransferase class I and II-Aminotransferase, class I/classII', '2.5E-93', 'Pfam')	ASPARTATE AMINOTRANSFERASE 3, CHLOROPLASTIC (PTHR11879:SF57)
Vitvi01g00246	0	0	0	2.3486	0	0	GO:0009507	allene-oxide cyclase	PF06351 ('Allene oxide cyclase-Allene oxide cyclase', '1.8E-97', 'Pfam')	ALLENE OXIDE CYCLASE 4, CHLOROPLASTIC (PTHR31843:SF11)
Vitvi02g00391	0	0	0	1.532	0	0	GO:0005576	Thaumatin-like protein	PF00314 ('Thaumatin family-Thaumatin family', '4.4E-59', 'Pfam')	PROTEIN P21 (PTHR31048:SF47)
Vitvi13g00114	0	0	0	-1.9567	0	0	GO:0005634	Abscisic acid receptor PYL4	PF10604 ('Polyketide cyclase / dehydrase and lipid transport-Polyketide cyclase/dehydrase', '8.9E-9', 'Pfam')	ABSCISIC ACID RECEPTOR PYL4-LIKE (PTHR31213:SF106)
Vitvi11g01683	0	0	8.525	0	0	0	NA	NA	PF00722 ('Glycosyl hydrolases family 16-Glycoside hydrolase family 16', '4.4E-63', 'Pfam'); PF06955 ('Xyloglucan endo-transglycosylase (XET) C-terminus-Xyloglucan endo-transglycosylase, C-terminal', '1.4E-18', 'Pfam')	NA
Vitvi10g00060	0	0	7.2049	0	0	0	NA	Stigma-specific STIG1-like protein 1	PF04885 ('Stigma-specific protein, Stig1-Stigma-specific protein Stig1', '5.9E-36', 'Pfam')	F12F1.21 PROTEIN (PTHR33227:SF21)
Vitvi10g00867	0	0	6.9069	0	0	0	GO:0004620	Fungal lipase-like domain-containing protein	PF01764 ('Lipase (class 3)-Fungal lipase-like domain', '5.2E-30', 'Pfam')	OS12G0614500 PROTEIN (PTHR31403:SF11)
Vitvi16g01935	0	0	6.7237	0	0	0	GO:0006952	NA	PF00168 ('C2 domain-C2 domain', '1.6E-6', 'Pfam')	NA
Vitvi07g01755	0	0	6.3328	0	0	0	GO:0005634	AP2_ERF domain-containing protein	PF00847 ('AP2 domain-AP2/ERF domain', '6.7E-10', 'Pfam')	AP2_ERF DOMAIN TRANSCRIPTION FACTOR (PTHR31677:SF107)
Vitvi10g00869	0	0	6.1397	0	0	0	GO:0004620	Fungal lipase-like domain-containing protein	PF01764 ('Lipase (class 3)-Fungal lipase-like domain', '1.7E-30', 'Pfam')	OS12G0614500 PROTEIN (PTHR31403:SF11)
Vitvi18g03169	0	0	6.0888	0	0	0	GO:0003953	TIR domain-containing protein	PF01582 ('TIR domain-Toll/interleukin-1 receptor homology (TIR) domain', '1.0E-51', 'Pfam')	TOLL-INTERLEUKIN-RESISTANCE (TIR) DOMAIN FAMILY PROTEIN (PTHR32009:SF139)
Vitvi07g03085	0	0	6.0701	0	0	0	GO:0008270	NA	PF00107 ('Zinc-binding dehydrogenase-Alcohol dehydrogenase-like, C-terminal', '7.8E-17', 'Pfam'); PF08240 ('Alcohol dehydrogenase GroES-like domain-Alcohol dehydrogenase-like, N-terminal', '1.3E-22', 'Pfam')	NA
Vitvi04g02206	0	0	6.0408	0	0	0	NA	NA	PF01494 ('FAD binding domain-FAD-binding domain', '2.7E-22', 'Pfam')	NA
Vitvi02g01491	0	0	5.9588	0	0	0	NA	NA	NA	NA
Vitvi12g00675	0	0	5.9394	0	0	0	GO:0016021	NA	PF00122 ('E1-E2 ATPase', '1.3E-6', 'Pfam'); PF00689 ('Cation transporting ATPase, C-terminus-Cation-transporting P-type ATPase, C-terminal', '1.5E-20', 'Pfam')	NA
Vitvi11g00140	-2.4785	0	5.8597	0	0	0	GO:0046872	DDE Tnp4 domain-containing protein	PF13359 ('DDE superfamily endonuclease-Harbinger transposase-derived nuclease domain', '2.6E-33', 'Pfam')	OS05G0593000 PROTEIN (PTHR22930:SF244)
Vitvi17g01334	0	0	5.8581	0	0	0	GO:0009733	NA	PF02519 ('Auxin responsive protein-Small auxin-up RNA', '1.7E-11', 'Pfam')	NA
Vitvi03g00500	-3.7977	0	5.8039	0	0	0	GO:0005634	AP2_ERF domain-containing protein	PF00847 ('AP2 domain-AP2/ERF domain', '1.5E-11', 'Pfam')	ETHYLENE-RESPONSIVE TRANSCRIPTION FACTOR ERF109 (PTHR31677:SF196)
Vitvi04g00190	-3.6456	0	5.7602	0	0	0	GO:0005634	AP2_ERF domain-containing protein	PF00847 ('AP2 domain-AP2/ERF domain', '2.4E-10', 'Pfam')	ETHYLENE-RESPONSIVE TRANSCRIPTION FACTOR ERF017 (PTHR31985:SF273)
Vitvi01g01588	0	0	5.696	0	0	0	GO:0005509	EF-hand domain-containing protein	PF13499 ('EF-hand domain pair-EF-hand domain', '3.6E-9', 'Pfam'); PF13499 ('EF-hand domain pair-EF-hand domain', '3.2E-11', 'Pfam')	TROPONIN C, SKELETAL MUSCLE (PTHR23064:SF72)
Vitvi15g00844	0	0	5.5817	0	0	0	GO:0006952	C2 domain-containing protein	PF00168 ('C2 domain-C2 domain', '5.4E-7', 'Pfam')	BON1-ASSOCIATED PROTEIN 2 (PTHR32246:SF17)
Vitvi07g02697	0	0	5.5002	0	0	0	NA	NA	NA	NA
Vitvi07g03130	0	0	5.4766	0	0	0	NA	cinammyl alcohol dehydrogenase CAD3	PF08240 ('Alcohol dehydrogenase GroES-like domain-Alcohol dehydrogenase-like, N-terminal', '1.3E-22', 'Pfam'); PF00107 ('Zinc-binding dehydrogenase-Alcohol dehydrogenase-like, C-terminal', '9.6E-17', 'Pfam')	NA
Vitvi02g00219	0	0	5.3536	0	0	0	GO:0016021	NA	NA	NA
Vitvi01g01585	0	0	5.3186	0	0	0	GO:0005509	NA	PF13499 ('EF-hand domain pair-EF-hand domain', '3.1E-11', 'Pfam'); PF13499 ('EF-hand domain pair-EF-hand domain', '2.0E-9', 'Pfam')	NA
Vitvi01g00141	0	0	5.1908	0	0	0	NA	NA	NA	NA
Vitvi07g02555	0	0	5.1548	0	0	0	GO:0008270	NA	PF00107 ('Zinc-binding dehydrogenase-Alcohol dehydrogenase-like, C-terminal', '2.9E-17', 'Pfam'); PF08240 ('Alcohol dehydrogenase GroES-like domain-Alcohol dehydrogenase-like, N-terminal', '8.7E-24', 'Pfam')	NA
Vitvi08g02051	-2.8635	0	5.0696	0	0	0	GO:0004842	E3 ubiquitin ligase	PF04564 ('U-box domain-U-box domain', '3.5E-17', 'Pfam')	NA
Vitvi08g02053	-2.7981	0	5.025	0	0	0	NA	E3 ubiquitin ligase	PF04564 ('U-box domain-U-box domain', '4.5E-17', 'Pfam')	NA
Vitvi01g02232	0	0	5.0113	0	0	0	GO:0005509	NA	PF13499 ('EF-hand domain pair-EF-hand domain', '4.8E-8', 'Pfam'); PF13499 ('EF-hand domain pair-EF-hand domain', '1.4E-10', 'Pfam')	NA
Vitvi06g01411	0	0	4.97	0	0	0	GO:0005634	C-repeat binding factor 2	PF00847 ('AP2 domain-AP2/ERF domain', '5.7E-11', 'Pfam')	ETHYLENE-RESPONSIVE TRANSCRIPTION FACTOR ERF021 (PTHR31985:SF111)
Vitvi01g01586	0	0	4.9669	0	0	0	GO:0005509	NA	PF13499 ('EF-hand domain pair-EF-hand domain', '4.9E-10', 'Pfam'); PF13499 ('EF-hand domain pair-EF-hand domain', '7.1E-10', 'Pfam')	NA
Vitvi09g00088	0	0	4.9347	0	0	0	GO:0004672	Protein kinase domain-containing protein	PF07714 ('Protein tyrosine and serine/threonine kinase-Serine-threonine/tyrosine-protein kinase, catalytic domain', '2.3E-46', 'Pfam')	SERINE_THREONINE-PROTEIN KINASE PBL13 (PTHR45621:SF28)
Vitvi11g00045	-4.0567	0	4.8083	0	0	0	GO:0005634	AP2_ERF domain-containing protein	PF00847 ('AP2 domain-AP2/ERF domain', '6.6E-9', 'Pfam')	ETHYLENE-RESPONSIVE TRANSCRIPTION FACTOR ERF017 (PTHR31985:SF273)
Vitvi04g00646	0	0	4.8031	0	0	0	GO:0016021	NA	PF14541 ('Xylanase inhibitor C-terminal-Xylanase inhibitor, C-terminal', '7.1E-27', 'Pfam'); PF14543 ('Xylanase inhibitor N-terminal-Xylanase inhibitor, N-terminal', '4.2E-22', 'Pfam')	NA
Vitvi17g00173	-2.2122	0	4.7832	0	0	0	GO:0016021	Nudix hydrolase domain-containing protein	PF00293 ('NUDIX domain-NUDIX hydrolase domain', '1.2E-7', 'Pfam')	OS02G0734300 PROTEIN (PTHR12629:SF42)
Vitvi10g02167	0	0	4.76	0	0	0	NA	NA	PF03936 ('Terpene synthase family, metal binding domain-Terpene synthase, metal-binding domain', '4.6E-79', 'Pfam'); PF01397 ('Terpene synthase, N-terminal domain-Terpene synthase, N-terminal domain', '1.9E-46', 'Pfam')	NA
Vitvi02g00114	0	0	4.7398	0	0	0	GO:0005634	WRKY domain-containing protein	PF03106 ('WRKY DNA -binding domain-WRKY domain', '2.4E-24', 'Pfam')	WRKY TRANSCRIPTION FACTOR 38-RELATED (PTHR31282:SF203)
Vitvi02g00407	-3.06	0	4.5781	0	0	0	GO:0005634	NA	PF00847 ('AP2 domain-AP2/ERF domain', '8.1E-12', 'Pfam')	NA
Vitvi07g00386	0	0	4.5771	0	0	0	NA	DUF761 domain-containing protein	PF05553 ('Cotton fibre expressed protein-Protein of unknown function DUF761, plant', '6.7E-15', 'Pfam')	COTTON FIBER PROTEIN (PTHR33265:SF5)
Vitvi01g00732	-2.4274	0	4.5763	0	0	0	NA	Uncharacterized protein	PF07816 ('Protein of unknown function (DUF1645)-Protein of unknown function DUF1645, plant', '7.4E-38', 'Pfam')	DUF1645 FAMILY PROTEIN (PTHR33095:SF23)
Vitvi13g02295	0	0	4.561	0	0	0	GO:0051091	VQ domain-containing protein	PF05678 ('VQ motif-VQ', '3.3E-8', 'Pfam')	VQ DOMAIN-CONTAINING PROTEIN (PTHR33624:SF24)
Vitvi06g00667	0	0	4.523	0	0	0	GO:0046872	protein-serine_threonine phosphatase	PF00481 ('Protein phosphatase 2C-PPM-type phosphatase-like domain', '1.2E-56', 'Pfam')	PROTEIN PHOSPHATASE 2C 2-RELATED (PTHR13832:SF853)
Vitvi01g02229	0	0	4.4533	0	0	0	GO:0005509	EF-hand domain-containing protein	PF13499 ('EF-hand domain pair-EF-hand domain', '8.5E-8', 'Pfam'); PF13499 ('EF-hand domain pair-EF-hand domain', '9.4E-11', 'Pfam')	CALCIUM-BINDING PROTEIN CML37 (PTHR23050:SF502)
Vitvi10g00224	0	0	4.415	0	0	0	GO:0009001	NA	PF00132 ('Bacterial transferase hexapeptide (six repeats)-Hexapeptide repeat', '1.4E-5', 'Pfam'); PF06426 ('Serine acetyltransferase, N-terminal-Serine acetyltransferase, N-terminal', '1.3E-34', 'Pfam')	NA
Vitvi14g01868	-2.4592	0	4.4085	0	0	0	GO:0005794	Hexosyltransferase	PF01501 ('Glycosyl transferase family 8-Glycosyl transferase, family 8', '5.6E-50', 'Pfam')	GALACTURONOSYLTRANSFERASE-LIKE 10-RELATED (PTHR13778:SF57)
Vitvi18g02825	0	0	4.3747	0	0	0	GO:0016021	NA	NA	NA
Vitvi05g00586	0	0	4.3502	0	0	0	NA	NA	NA	NA
Vitvi02g00403	0	0	4.2968	0	0	0	GO:0042910	Protein DETOXIFICATION	PF01554 ('MatE-Multi antimicrobial extrusion protein', '3.5E-36', 'Pfam'); PF01554 ('MatE-Multi antimicrobial extrusion protein', '3.0E-33', 'Pfam')	PROTEIN DETOXIFICATION (PTHR11206:SF103)
Vitvi18g02584	-2.0249	0	4.2771	0	0	0	GO:0005615	Protein EXORDIUM	PF04674 ('Phosphate-induced protein 1 conserved region-Protein EXORDIUM-like', '5.4E-121', 'Pfam')	PROTEIN EXORDIUM-RELATED (PTHR31279:SF54)
Vitvi15g01203	0	0	4.2434	0	0	0	GO:0005634	AP2_ERF domain-containing protein	PF00847 ('AP2 domain-AP2/ERF domain', '2.3E-11', 'Pfam')	ERF1 (PTHR31190:SF453)
Vitvi18g00424	-1.8598	0	4.1832	0	0	0	GO:0005615	Protein EXORDIUM	PF04674 ('Phosphate-induced protein 1 conserved region-Protein EXORDIUM-like', '5.7E-120', 'Pfam')	PROTEIN EXORDIUM-RELATED (PTHR31279:SF54)
Vitvi01g00525	-3.1453	0	4.1568	0	0	0	GO:0004842	U-box domain-containing protein	PF04564 ('U-box domain-U-box domain', '8.6E-18', 'Pfam')	U-BOX DOMAIN-CONTAINING PROTEIN (PTHR22849:SF139)
Vitvi18g02727	0	0	4.1355	0	0	0	GO:0016021	Uncharacterized protein	PF03350 ('Uncharacterized protein family, UPF0114-Uncharacterised protein family UPF0114', '5.5E-28', 'Pfam')	EXPRESSED PROTEIN (PTHR31721:SF3)
Vitvi18g02154	0	0	4.1134	0	0	0	NA	NA	PF00724 ('NADH:flavin oxidoreductase / NADH oxidase family-NADH:flavin oxidoreductase/NADH oxidase, N-terminal', '2.8E-34', 'Pfam')	NA
Vitvi14g01975	0	0	4.0932	0	0	0	GO:0005509	EF-hand domain-containing protein	PF13499 ('EF-hand domain pair-EF-hand domain', '6.0E-9', 'Pfam')	CALCIUM-BINDING PROTEIN CML46-RELATED (PTHR10891:SF745)
Vitvi04g00486	0	0	4.0705	0	0	0	NA	C2 NT-type domain-containing protein	PF10358 ('N-terminal C2 in EEIG1 and EHBP1 proteins-NT-type C2 domain', '6.2E-7', 'Pfam')	EEIG1_EHBP1 PROTEIN AMINO-TERMINAL DOMAIN PROTEIN (PTHR31182:SF17)
Vitvi02g01110	-2.0439	0	4.067	0	0	0	NA	NA	PF02458 ('Transferase family', '7.0E-69', 'Pfam')	NA
Vitvi06g01255	-3.4117	0	4.0524	0	0	0	GO:0005515	Uncharacterized protein	PF00646 ('F-box domain-F-box domain', '0.79', 'Pfam')	F-BOX DOMAIN-CONTAINING PROTEIN (PTHR31215:SF21)
Vitvi08g02383	-2.3735	0	4.0522	0	0	0	GO:0016021	Uncharacterized protein	NA	TRANSMEMBRANE PROTEIN (PTHR33659:SF11)
Vitvi14g02866	-2.1557	0	4.0259	0	0	0	NA	NA	NA	NA
Vitvi01g02228	0	0	4.0088	0	0	0	GO:0005509	EF-hand domain-containing protein	PF13499 ('EF-hand domain pair-EF-hand domain', '1.6E-8', 'Pfam'); PF13499 ('EF-hand domain pair-EF-hand domain', '1.1E-10', 'Pfam')	TROPONIN C, SKELETAL MUSCLE (PTHR23064:SF72)
Vitvi01g00192	0	0	3.9822	0	0	0	GO:0008270	RING-type domain-containing protein	PF13639 ('Ring finger domain-Zinc finger, RING-type', '1.5E-9', 'Pfam')	OS07G0686300 PROTEIN (PTHR45969:SF55)
Vitvi06g00397	-2.8256	0	3.9493	0	0	0	GO:0000145	Exocyst subunit Exo70 family protein	PF03081 ('Exo70 exocyst complex subunit C-terminal-Exocyst complex subunit Exo70, C-terminal', '1.4E-125', 'Pfam'); PF20669 ('Exocyst complex component Exo70 N-terminal', '2.4E-16', 'Pfam')	EXOCYST SUBUNIT EXO70 FAMILY PROTEIN (PTHR12542:SF17)
Vitvi05g00041	-2.4318	0	3.944	0	0	0	GO:0016021	RING-type domain-containing protein	PF13639 ('Ring finger domain-Zinc finger, RING-type', '2.3E-9', 'Pfam')	RING-TYPE E3 UBIQUITIN TRANSFERASE (PTHR45676:SF98)
Vitvi14g03042	0	0	3.9281	0	0	0	GO:0016021	AAA-type ATPase N-terminal domain-containing protein	PF14363 ('Domain associated at C-terminal with AAA-AAA-type ATPase, N-terminal domain', '3.0E-24', 'Pfam')	AAA+ ATPASE DOMAIN-CONTAINING PROTEIN (PTHR23070:SF189)
Vitvi11g00046	0	0	3.9237	0	0	0	GO:0005634	AP2_ERF domain-containing protein	PF00847 ('AP2 domain-AP2/ERF domain', '8.7E-12', 'Pfam')	AP2_ERF DOMAIN-CONTAINING PROTEIN (PTHR31985:SF312)
Vitvi15g01361	-2.7916	0	3.9006	0	0	0	NA	NA	PF00931 ('NB-ARC domain-NB-ARC', '4.3E-43', 'Pfam'); PF18052 ('Rx N-terminal domain-Disease resistance, N-terminal', '1.7E-21', 'Pfam')	NA
Vitvi18g02075	0	0	3.8726	0	0	0	GO:0005524	Protein kinase domain-containing protein	PF00069 ('Protein kinase domain-Protein kinase domain', '2.3E-39', 'Pfam'); PF13540 ('Regulator of chromosome condensation (RCC1) repeat', '0.23', 'Pfam'); PF13540 ('Regulator of chromosome condensation (RCC1) repeat', '0.049', 'Pfam')	SERINE_THREONINE-PROTEIN KINASE-LIKE PROTEIN CCR4 (PTHR46146:SF4)
Vitvi16g00360	0	0	3.8687	0	0	0	NA	NA	PF00847 ('AP2 domain-AP2/ERF domain', '1.0E-10', 'Pfam')	NA
Vitvi11g01674	0	0	3.8464	0	0	0	GO:0048046	NA	PF06955 ('Xyloglucan endo-transglycosylase (XET) C-terminus-Xyloglucan endo-transglycosylase, C-terminal', '1.4E-19', 'Pfam'); PF00722 ('Glycosyl hydrolases family 16-Glycoside hydrolase family 16', '5.2E-66', 'Pfam')	NA
Vitvi16g00363	0	0	3.8163	0	0	0	GO:0005634	AP2_ERF domain-containing protein	PF00847 ('AP2 domain-AP2/ERF domain', '2.0E-10', 'Pfam')	ETHYLENE-RESPONSIVE TRANSCRIPTION FACTOR 14 (PTHR31677:SF256)
Vitvi16g00362	0	0	3.8146	0	0	0	GO:0005634	AP2_ERF domain-containing protein	PF00847 ('AP2 domain-AP2/ERF domain', '2.0E-10', 'Pfam')	ETHYLENE-RESPONSIVE TRANSCRIPTION FACTOR 14 (PTHR31677:SF256)
Vitvi08g02143	-2.2543	0	3.8121	0	0	0	GO:0016020	Uncharacterized protein	NA	PROTEIN, PUTATIVE-RELATED (PTHR33659:SF1)
Vitvi06g01907	0	0	3.8054	0	0	0	NA	RING-type domain-containing protein	PF13639 ('Ring finger domain-Zinc finger, RING-type', '2.3E-8', 'Pfam')	OS07G0686300 PROTEIN (PTHR45969:SF55)
Vitvi11g01676	0	0	3.8021	0	0	0	GO:0048046	Xyloglucan endotransglucosylase_hydrolase	PF06955 ('Xyloglucan endo-transglycosylase (XET) C-terminus-Xyloglucan endo-transglycosylase, C-terminal', '2.1E-19', 'Pfam'); PF00722 ('Glycosyl hydrolases family 16-Glycoside hydrolase family 16', '1.8E-64', 'Pfam')	XYLOGLUCAN ENDOTRANSGLUCOSYLASE_HYDROLASE PROTEIN 14 (PTHR31062:SF300)
Vitvi14g01367	0	0	3.8014	0	0	0	GO:0005524	Protein kinase domain-containing protein	PF12819 ('Malectin-like domain-Malectin-like domain', '1.2E-30', 'Pfam'); PF07714 ('Protein tyrosine and serine/threonine kinase-Serine-threonine/tyrosine-protein kinase, catalytic domain', '4.3E-44', 'Pfam')	PROTEIN KINASE DOMAIN-CONTAINING PROTEIN (PTHR27003:SF287)
Vitvi01g02230	0	0	3.7962	0	0	0	GO:0005509	EF-hand domain-containing protein	PF13499 ('EF-hand domain pair-EF-hand domain', '2.4E-8', 'Pfam'); PF13499 ('EF-hand domain pair-EF-hand domain', '1.8E-9', 'Pfam')	TROPONIN C, SKELETAL MUSCLE (PTHR23064:SF72)
Vitvi07g01737	-3.1732	0	3.7836	0	0	0	GO:0005524	Protein kinase domain-containing protein	PF00069 ('Protein kinase domain-Protein kinase domain', '5.1E-52', 'Pfam')	MITOGEN-ACTIVATED PROTEIN KINASE KINASE KINASE 19-RELATED (PTHR48011:SF18)
Vitvi12g02307	0	0	3.7378	0	0	0	GO:0005634	BHLH domain-containing protein	PF00010 ('Helix-loop-helix DNA-binding domain-Myc-type, basic helix-loop-helix (bHLH) domain', '1.2E-4', 'Pfam')	BHLH DOMAIN-CONTAINING PROTEIN (PTHR13935:SF63)
Vitvi16g01442	0	0	3.7171	0	0	0	GO:0005634	NA	PF00847 ('AP2 domain-AP2/ERF domain', '2.0E-10', 'Pfam')	NA
Vitvi05g00640	0	0	3.7149	0	0	0	GO:0005634	BHLH domain-containing protein	PF00010 ('Helix-loop-helix DNA-binding domain-Myc-type, basic helix-loop-helix (bHLH) domain', '5.6E-4', 'Pfam')	TRANSCRIPTION FACTOR BHLH92 (PTHR46665:SF6)
Vitvi16g01424	0	0	3.6866	0	0	0	GO:0005634	NA	PF00847 ('AP2 domain-AP2/ERF domain', '2.0E-10', 'Pfam')	NA
Vitvi18g01276	-1.81	0	3.645	0	0	0	GO:0004842	U-box domain-containing protein	PF04564 ('U-box domain-U-box domain', '8.5E-15', 'Pfam'); PF05536 ('Neurochondrin-Neurochondrin', '0.13', 'Pfam')	U-BOX DOMAIN-CONTAINING PROTEIN (PTHR22849:SF163)
Vitvi07g02518	0	0	3.6446	0	0	0	NA	NA	PF05659 ('Arabidopsis broad-spectrum mildew resistance protein RPW8-Powdery mildew resistance protein, RPW8 domain', '2.1E-7', 'Pfam')	NA
Vitvi18g02468	-2.592	0	3.6357	0	0	0	GO:0005509	EF-hand domain-containing protein	PF13499 ('EF-hand domain pair-EF-hand domain', '2.4E-8', 'Pfam'); PF13499 ('EF-hand domain pair-EF-hand domain', '1.7E-9', 'Pfam')	CALCIUM-BINDING PROTEIN CML37 (PTHR23050:SF502)
Vitvi11g01408	-1.5456	0	3.6328	0	0	0	NA	NA	NA	NA
Vitvi19g00181	0	0	3.6062	0	0	0	GO:0016021	Signaling peptide TAXIMIN 2	NA	SIGNALING PEPTIDE TAXIMIN 2 (PTHR33834:SF4)
Vitvi08g02382	0	0	3.6061	0	0	0	GO:0016021	Uncharacterized protein	NA	TRANSMEMBRANE PROTEIN (PTHR33659:SF11)
Vitvi04g01985	0	0	3.5662	0	0	0	GO:0005634	WRKY51	PF03106 ('WRKY DNA -binding domain-WRKY domain', '6.3E-21', 'Pfam')	WRKY TRANSCRIPTION FACTOR 51-RELATED (PTHR31221:SF377)
Vitvi11g01680	0	0	3.5619	0	0	0	NA	NA	PF06955 ('Xyloglucan endo-transglycosylase (XET) C-terminus-Xyloglucan endo-transglycosylase, C-terminal', '1.4E-19', 'Pfam'); PF00722 ('Glycosyl hydrolases family 16-Glycoside hydrolase family 16', '2.9E-65', 'Pfam')	NA
Vitvi06g01682	-2.2752	0	3.5457	0	0	0	GO:0010200	C2H2-type domain-containing protein	PF13912 ('C2H2-type zinc finger-Zinc finger C2H2-type', '1.4E-6', 'Pfam'); PF13912 ('C2H2-type zinc finger-Zinc finger C2H2-type', '4.4E-9', 'Pfam')	ZINC FINGER PROTEIN ZAT12 (PTHR26374:SF379)
Vitvi18g02650	0	0	3.517	0	0	0	NA	NA	NA	NA
Vitvi16g01437	-2.0026	0	3.4619	0	0	0	GO:0005634	AP2_ERF domain-containing protein	PF00847 ('AP2 domain-AP2/ERF domain', '1.6E-12', 'Pfam')	ETHYLENE-RESPONSIVE TRANSCRIPTION FACTOR 14 (PTHR31677:SF256)
Vitvi13g01972	-1.916	0	3.4282	0	0	0	NA	DC1 domain-containing protein	NA	CYSTEINE_HISTIDINE-RICH C1 DOMAIN PROTEIN (PTHR46477:SF15)
Vitvi19g02022	0	0	3.4219	0	0	0	NA	NA	NA	NA
Vitvi13g02090	0	0	3.4186	0	0	0	NA	NA	NA	NA
Vitvi16g02041	0	0	3.4185	0	0	0	NA	NA	PF13947 ('Wall-associated receptor kinase galacturonan-binding-Wall-associated receptor kinase, galacturonan-binding domain', '2.2E-14', 'Pfam')	NA
Vitvi16g01435	0	0	3.4089	0	0	0	GO:0005634	NA	PF00847 ('AP2 domain-AP2/ERF domain', '2.3E-12', 'Pfam')	NA
Vitvi18g00433	-1.8687	0	3.3903	0	0	0	GO:0005615	Protein EXORDIUM-like 2	PF04674 ('Phosphate-induced protein 1 conserved region-Protein EXORDIUM-like', '6.6E-118', 'Pfam')	PROTEIN EXORDIUM-LIKE 2 (PTHR31279:SF78)
Vitvi18g02398	0	0	3.3861	0	0	0	GO:0005634	AP2_ERF domain-containing protein	PF00847 ('AP2 domain-AP2/ERF domain', '1.3E-9', 'Pfam')	ETHYLENE-RESPONSIVE TRANSCRIPTION FACTOR ERF039 (PTHR31985:SF233)
Vitvi18g00425	-1.7814	0	3.3837	0	0	0	GO:0005615	Protein EXORDIUM-like 2	PF04674 ('Phosphate-induced protein 1 conserved region-Protein EXORDIUM-like', '1.4E-115', 'Pfam')	PROTEIN EXORDIUM-LIKE 2 (PTHR31279:SF78)
Vitvi18g02659	0	0	3.3834	0	0	0	GO:0004497	NA	PF00067 ('Cytochrome P450-Cytochrome P450', '6.9E-13', 'Pfam')	NA
Vitvi03g01198	0	0	3.3802	0	0	0	GO:0005886	Cysteine-rich transmembrane CYSTM domain-containing protein	PF12734 ('Cysteine-rich TM module stress tolerance-Cysteine-rich transmembrane CYSTM domain', '1.5E-4', 'Pfam')	CYSTEINE-RICH AND TRANSMEMBRANE DOMAIN-CONTAINING PROTEIN PCC1 (PTHR31568:SF140)
Vitvi16g01430	-2.5955	0	3.36	0	0	0	GO:0005634	AP2_ERF domain-containing protein	PF00847 ('AP2 domain-AP2/ERF domain', '2.1E-12', 'Pfam')	ETHYLENE-RESPONSIVE TRANSCRIPTION FACTOR 14 (PTHR31677:SF256)
Vitvi08g01377	-1.8937	0	3.3494	0	0	0	GO:0016021	NA	PF03168 ('Late embryogenesis abundant protein-Late embryogenesis abundant protein, LEA_2 subgroup', '6.3E-6', 'Pfam')	NA
Vitvi05g01270	0	0	3.3135	0	0	0	NA	NA	PF00201 ('UDP-glucoronosyl and UDP-glucosyl transferase-UDP-glucuronosyl/UDP-glucosyltransferase', '7.8E-20', 'Pfam')	NA
Vitvi10g00522	0	0	3.3028	0	0	0	GO:0005634	AP2_ERF domain-containing protein	PF00847 ('AP2 domain-AP2/ERF domain', '1.2E-12', 'Pfam')	ETHYLENE-RESPONSIVE TRANSCRIPTION FACTOR ERF091 (PTHR31677:SF98)
Vitvi16g00941	0	0	3.2928	0	0	0	NA	NA	PF00847 ('AP2 domain-AP2/ERF domain', '7.8E-13', 'Pfam')	NA
Vitvi09g01590	0	0	3.2835	0	0	0	GO:0005515	NA	PF12796 ('Ankyrin repeats (3 copies)-Ankyrin repeat', '1.1E-12', 'Pfam'); PF00023 ('Ankyrin repeat-Ankyrin repeat', '41.0', 'Pfam'); PF12796 ('Ankyrin repeats (3 copies)-Ankyrin repeat', '3.4E-6', 'Pfam'); PF13962 ('Domain of unknown function-PGG domain', '2.1E-28', 'Pfam')	NA
Vitvi07g02520	0	0	3.2766	0	0	0	NA	NA	PF05659 ('Arabidopsis broad-spectrum mildew resistance protein RPW8-Powdery mildew resistance protein, RPW8 domain', '2.1E-7', 'Pfam')	NA
Vitvi16g02040	0	0	3.2713	0	0	0	GO:0030247	RING-type E3 ubiquitin transferase	PF13947 ('Wall-associated receptor kinase galacturonan-binding-Wall-associated receptor kinase, galacturonan-binding domain', '3.2E-15', 'Pfam')	OS01G0116300 PROTEIN (PTHR46279:SF9)
Vitvi06g00915	0	0	3.258	0	0	0	GO:0004842	U-box domain-containing protein	PF04564 ('U-box domain-U-box domain', '7.7E-17', 'Pfam')	U-BOX DOMAIN-CONTAINING PROTEIN (PTHR22849:SF128)
Vitvi16g01429	-2.5314	0	3.2317	0	0	0	GO:0005634	AP2_ERF domain-containing protein	PF00847 ('AP2 domain-AP2/ERF domain', '2.1E-12', 'Pfam')	ETHYLENE-RESPONSIVE TRANSCRIPTION FACTOR 14 (PTHR31677:SF256)
Vitvi16g01423	0	0	3.2265	0	0	0	GO:0005634	AP2/ERF	PF00847 ('AP2 domain-AP2/ERF domain', '3.1E-12', 'Pfam')	NA
Vitvi16g01443	-1.9221	0	3.2192	0	0	0	GO:0005634	NA	PF00847 ('AP2 domain-AP2/ERF domain', '5.2E-13', 'Pfam')	NA
Vitvi05g01269	0	0	3.2074	0	0	0	GO:0008194	Glycosyltransferase	PF00201 ('UDP-glucoronosyl and UDP-glucosyl transferase-UDP-glucuronosyl/UDP-glucosyltransferase', '1.6E-20', 'Pfam')	GLYCOSYLTRANSFERASE (PTHR11926:SF1542)
Vitvi16g01038	0	0	3.1906	0	0	0	NA	NA	PF06521 ('PAR1 protein-PAR1', '3.5E-75', 'Pfam')	NA
Vitvi08g00793	0	0	3.1824	0	0	0	GO:0005634	WRKY33	PF03106 ('WRKY DNA -binding domain-WRKY domain', '3.7E-22', 'Pfam'); PF03106 ('WRKY DNA -binding domain-WRKY domain', '1.1E-22', 'Pfam')	WRKY DOMAIN-CONTAINING PROTEIN (PTHR31221:SF342)
Vitvi12g00251	-2.2296	0	3.1645	0	0	0	GO:0097573	Glutaredoxin domain-containing protein	PF00462 ('Glutaredoxin-Glutaredoxin', '3.8E-4', 'Pfam')	GLUTAREDOXIN-C9 (PTHR10168:SF219)
Vitvi18g02139	0	0	3.1583	0	0	0	GO:0010181	NADH:flavin oxidoreductase_NADH oxidase N-terminal domain-containing protein	PF00724 ('NADH:flavin oxidoreductase / NADH oxidase family-NADH:flavin oxidoreductase/NADH oxidase, N-terminal', '7.1E-83', 'Pfam')	NADPH DEHYDROGENASE 2-RELATED (PTHR22893:SF91)
Vitvi17g00438	-2.3497	0	3.1273	0	0	0	GO:0008194	UDP-glycosyltransferase 89B1	PF00201 ('UDP-glucoronosyl and UDP-glucosyl transferase-UDP-glucuronosyl/UDP-glucosyltransferase', '5.0E-15', 'Pfam')	HEXOSYLTRANSFERASE-RELATED (PTHR48047:SF118)
Vitvi06g00007	0	0	3.107	0	0	0	GO:0003677	NAC domain-containing protein	PF02365 ('No apical meristem (NAM) protein-NAC domain', '6.2E-46', 'Pfam')	NAC DOMAIN-CONTAINING PROTEIN 68-LIKE (PTHR31719:SF216)
Vitvi07g02597	0	0	3.0961	0	0	0	NA	NA	NA	NA
Vitvi19g01784	-1.7325	0	3.0859	0	0	0	GO:0005634	AP2_ERF domain-containing protein	PF00847 ('AP2 domain-AP2/ERF domain', '6.5E-12', 'Pfam')	ETHYLENE-RESPONSIVE TRANSCRIPTION FACTOR 4 (PTHR31677:SF231)
Vitvi03g00630	-2.5845	0	3.0827	0	0	0	GO:0003700	C2H2-type domain-containing protein	PF13912 ('C2H2-type zinc finger-Zinc finger C2H2-type', '3.0E-8', 'Pfam'); PF13912 ('C2H2-type zinc finger-Zinc finger C2H2-type', '6.5E-10', 'Pfam')	ZINC FINGER PROTEIN ZAT10-LIKE (PTHR45988:SF90)
Vitvi11g01351	0	0	3.0825	0	0	0	GO:0016021	Uncharacterized protein	PF12796 ('Ankyrin repeats (3 copies)-Ankyrin repeat', '3.4E-11', 'Pfam'); PF12796 ('Ankyrin repeats (3 copies)-Ankyrin repeat', '1.1E-6', 'Pfam'); PF00023 ('Ankyrin repeat-Ankyrin repeat', '0.88', 'Pfam')	ANKYRIN REPEAT-CONTAINING PROTEIN BDA1-LIKE (PTHR24128:SF101)
Vitvi11g01677	0	0	3.0463	0	0	0	GO:0048046	Xyloglucan endotransglucosylase_hydrolase	PF00722 ('Glycosyl hydrolases family 16-Glycoside hydrolase family 16', '6.5E-63', 'Pfam'); PF06955 ('Xyloglucan endo-transglycosylase (XET) C-terminus-Xyloglucan endo-transglycosylase, C-terminal', '8.2E-20', 'Pfam')	XYLOGLUCAN ENDOTRANSGLUCOSYLASE_HYDROLASE PROTEIN 23-RELATED (PTHR31062:SF282)
Vitvi16g01932	-2.1887	0	3.0184	0	0	0	GO:0006952	C2 domain-containing protein	PF00168 ('C2 domain-C2 domain', '1.9E-6', 'Pfam')	C2 DOMAIN-CONTAINING PROTEIN (PTHR32246:SF22)
Vitvi02g00344	0	0	3.0122	0	0	0	NA	Protein LURP-one-related 4	PF04525 ('LURP-one-related-LURP-one-related', '1.1E-45', 'Pfam')	PROTEIN LURP-ONE-RELATED 11 (PTHR31087:SF153)
Vitvi01g01320	0	0	3.0052	0	0	0	GO:0016021	Uncharacterized protein	NA	0
Vitvi16g01438	0	0	2.9999	0	0	0	NA	NA	PF00847 ('AP2 domain-AP2/ERF domain', '3.1E-12', 'Pfam')	NA
Vitvi12g00594	-2.5193	0	2.9982	0	0	0	GO:0005509	EF-hand domain-containing protein	PF13833 ('EF-hand domain pair-EF-hand domain', '1.8E-17', 'Pfam')	EF-HAND DOMAIN-CONTAINING PROTEIN (PTHR47319:SF8)
Vitvi01g00379	-1.9425	0	2.9742	0	0	0	NA	DUF4228 domain protein	PF14009 ('PADRE domain-PADRE domain', '2.3E-32', 'Pfam')	FAS1 DOMAIN-CONTAINING PROTEIN (PTHR33052:SF84)
Vitvi16g00350	-2.6965	0	2.9603	0	0	0	GO:0005634	NA	PF00847 ('AP2 domain-AP2/ERF domain', '1.2E-11', 'Pfam')	NA
Vitvi18g03161	0	0	2.9556	0	0	0	NA	12-oxophytodienoate reductase	PF00724 ('NADH:flavin oxidoreductase / NADH oxidase family-NADH:flavin oxidoreductase/NADH oxidase, N-terminal', '3.3E-83', 'Pfam')	NA
Vitvi05g00475	0	0	2.954	0	0	0	GO:0016787	NA	PF00702 ('haloacid dehalogenase-like hydrolase', '1.3E-11', 'Pfam')	NA
Vitvi03g00397	0	0	2.9281	0	0	0	GO:0005515	Uncharacterized protein	PF00400 ('WD domain, G-beta repeat-WD40 repeat', '9.6', 'Pfam'); PF00400 ('WD domain, G-beta repeat-WD40 repeat', '0.13', 'Pfam'); PF00400 ('WD domain, G-beta repeat-WD40 repeat', '0.061', 'Pfam'); PF00400 ('WD domain, G-beta repeat-WD40 repeat', '0.0069', 'Pfam'); PF00400 ('WD domain, G-beta repeat-WD40 repeat', '16.0', 'Pfam'); PF00400 ('WD domain, G-beta repeat-WD40 repeat', '0.0076', 'Pfam')	OS12G0594000 PROTEIN (PTHR22844:SF370)
Vitvi18g00020	-2.4231	0	2.9218	0	0	0	NA	Uncharacterized protein	PF14009 ('PADRE domain-PADRE domain', '4.0E-32', 'Pfam')	POLY POLYMERASE (PTHR33052:SF87)
Vitvi07g00441	0	0	2.9045	0	0	0	GO:0090447	Phospholipid_glycerol acyltransferase domain-containing protein	PF01553 ('Acyltransferase-Phospholipid/glycerol acyltransferase', '1.4E-5', 'Pfam'); PF12710 ('haloacid dehalogenase-like hydrolase', '9.9E-4', 'Pfam')	GLYCEROL-3-PHOSPHATE ACYLTRANSFERASE 2-RELATED (PTHR15486:SF62)
Vitvi08g01101	-1.9973	0	2.8953	0	0	0	GO:0000145	Exocyst subunit Exo70 family protein	PF20669 ('Exocyst complex component Exo70 N-terminal', '2.8E-18', 'Pfam'); PF03081 ('Exo70 exocyst complex subunit C-terminal-Exocyst complex subunit Exo70, C-terminal', '1.7E-110', 'Pfam')	EXOCYST SUBUNIT EXO70 FAMILY PROTEIN (PTHR12542:SF38)
Vitvi11g00050	0	0	2.8808	0	0	0	GO:0005634	Protein TIFY	PF06200 ('tify domain-Tify domain', '6.3E-16', 'Pfam'); PF09425 ('Jas motif-CO/COL/TOC1, conserved site', '3.7E-12', 'Pfam')	PROTEIN TIFY 10B (PTHR33077:SF140)
Vitvi03g01202	0	0	2.8662	0	0	0	GO:0005886	Cysteine-rich transmembrane CYSTM domain-containing protein	PF12734 ('Cysteine-rich TM module stress tolerance-Cysteine-rich transmembrane CYSTM domain', '3.0E-4', 'Pfam')	CYSTEINE-RICH AND TRANSMEMBRANE DOMAIN-CONTAINING PROTEIN PCC1 (PTHR31568:SF140)
Vitvi18g00675	-2.0002	0	2.8413	0	0	0	GO:0003700	C2H2-type domain-containing protein	PF13912 ('C2H2-type zinc finger-Zinc finger C2H2-type', '3.8E-10', 'Pfam'); PF13912 ('C2H2-type zinc finger-Zinc finger C2H2-type', '1.6E-8', 'Pfam')	ZINC FINGER PROTEIN ZAT10-LIKE (PTHR45988:SF90)
Vitvi10g00063	0	0	2.8369	0	0	0	GO:0005634	WRKY6	PF03106 ('WRKY DNA -binding domain-WRKY domain', '3.4E-22', 'Pfam')	WRKY TRANSCRIPTION FACTOR 31-RELATED (PTHR31429:SF106)
Vitvi10g00271	0	0	2.8282	0	0	0	GO:0005634	NA	PF03514 ('GRAS domain family-Transcription factor GRAS', '1.7E-128', 'Pfam')	NA
Vitvi13g00058	0	0	2.8023	0	0	0	GO:0005515	C3H1-type domain-containing protein	PF12796 ('Ankyrin repeats (3 copies)-Ankyrin repeat', '4.5E-7', 'Pfam'); PF00642 ('Zinc finger C-x8-C-x5-C-x3-H type (and similar)-Zinc finger, CCCH-type', '0.19', 'Pfam')	ZINC FINGER CCCH DOMAIN-CONTAINING PROTEIN 47 (PTHR14493:SF86)
Vitvi14g02844	0	0	2.7946	0	0	0	NA	NA	NA	NA
Vitvi14g01951	0	0	2.7866	0	0	0	GO:0005774	Amino acid transporter transmembrane domain-containing protein	PF01490 ('Transmembrane amino acid transporter protein-Amino acid transporter, transmembrane domain', '2.7E-65', 'Pfam')	AMINO ACID TRANSPORTER AVT1I-RELATED (PTHR48017:SF118)
Vitvi18g00432	0	0	2.7669	0	0	0	GO:0005615	Protein EXORDIUM	PF04674 ('Phosphate-induced protein 1 conserved region-Protein EXORDIUM-like', '8.2E-124', 'Pfam')	PROTEIN EXORDIUM-RELATED (PTHR31279:SF54)
Vitvi13g02574	0	0	2.758	0	0	0	GO:0016021	Uncharacterized protein	NA	FAE DOMAIN-CONTAINING PROTEIN (PTHR34268:SF8)
Vitvi06g01546	-1.952	0	2.7399	0	0	0	GO:0004535	poly(A)-specific ribonuclease	PF04857 ('CAF1 family ribonuclease-Ribonuclease CAF1', '2.0E-9', 'Pfam')	CCR4-ASSOCIATED FACTOR 1 HOMOLOG 9-RELATED (PTHR10797:SF35)
Vitvi10g01754	0	0	2.7397	0	0	0	NA	Uncharacterized protein	NA	PROTEIN, PUTATIVE-RELATED (PTHR36615:SF7)
Vitvi02g01121	0	0	2.7306	0	0	0	GO:0016747	NA	PF02458 ('Transferase family', '1.4E-67', 'Pfam')	NA
Vitvi19g01850	0	0	2.7006	0	0	0	GO:0015276	Glutamate receptor	PF00060 ('Ligand-gated ion channel-Ionotropic glutamate receptor, C-terminal', '9.7E-19', 'Pfam'); PF01094 ('Receptor family ligand binding region-Receptor, ligand binding region', '3.9E-51', 'Pfam'); PF00497 ('Bacterial extracellular solute-binding proteins, family 3-Solute-binding protein family 3/N-terminal domain of MltF', '3.1E-8', 'Pfam')	IONOTROPIC GLUTAMATE RECEPTOR C-TERMINAL DOMAIN-CONTAINING PROTEIN (PTHR18966:SF463)
Vitvi08g01670	0	0	2.6987	0	0	0	GO:0008168	Methyltransferase type 11 domain-containing protein	PF08241 ('Methyltransferase domain-Methyltransferase type 11', '7.5E-6', 'Pfam')	OS01G0307686 PROTEIN (PTHR45180:SF1)
Vitvi13g00262	-3.0323	0	2.6904	0	0	0	GO:0010200	C2H2-type domain-containing protein	PF13912 ('C2H2-type zinc finger-Zinc finger C2H2-type', '2.3E-6', 'Pfam'); PF13912 ('C2H2-type zinc finger-Zinc finger C2H2-type', '9.0E-10', 'Pfam')	OS03G0279700 PROTEIN (PTHR26374:SF471)
Vitvi16g00370	0	0	2.6554	0	0	0	GO:0005634	AP2_ERF domain-containing protein	PF00847 ('AP2 domain-AP2/ERF domain', '7.4E-11', 'Pfam')	ETHYLENE-RESPONSIVE TRANSCRIPTION FACTOR 14 (PTHR31677:SF256)
Vitvi18g00508	-1.595	0	2.6507	0	0	0	GO:0016021	Mitochondrial uncoupling protein 5	PF00153 ('Mitochondrial carrier protein-Mitochondrial substrate/solute carrier', '7.7E-13', 'Pfam'); PF00153 ('Mitochondrial carrier protein-Mitochondrial substrate/solute carrier', '2.6E-17', 'Pfam'); PF00153 ('Mitochondrial carrier protein-Mitochondrial substrate/solute carrier', '1.1E-16', 'Pfam')	MITOCHONDRIAL UNCOUPLING PROTEIN 4 (PTHR45618:SF50)
Vitvi02g00228	0	0	2.6488	0	0	0	GO:0005634	Homeobox-leucine zipper protein	PF02183 ('Homeobox associated leucine zipper-Leucine zipper, homeobox-associated', '2.6E-13', 'Pfam'); PF00046 ('Homeodomain-Homeodomain', '6.3E-12', 'Pfam')	HOMEOBOX-LEUCINE ZIPPER PROTEIN ATHB-7 (PTHR24326:SF604)
Vitvi13g00326	-1.2894	0	2.6221	0	0	0	GO:0061630	NA	PF14369 ('zinc-ribbon-E3 ubiquitin-protein ligase RNF126-like, zinc-ribbon', '2.6E-11', 'Pfam'); PF13639 ('Ring finger domain-Zinc finger, RING-type', '2.4E-8', 'Pfam'); PF06547 ('Protein of unknown function (DUF1117)-Domain of unknown function DUF1117', '7.6E-40', 'Pfam')	NA
Vitvi16g01434	0	0	2.6216	0	0	0	GO:0005634	AP2_ERF domain-containing protein	PF00847 ('AP2 domain-AP2/ERF domain', '2.3E-12', 'Pfam')	ETHYLENE-RESPONSIVE TRANSCRIPTION FACTOR 14 (PTHR31677:SF256)
Vitvi05g01733	0	0	2.6065	0	0	0	GO:0005634	MYB15	PF00249 ('Myb-like DNA-binding domain-SANT/Myb domain', '2.3E-12', 'Pfam'); PF00249 ('Myb-like DNA-binding domain-SANT/Myb domain', '1.0E-13', 'Pfam')	TRANSCRIPTION FACTOR MYB15 (PTHR10641:SF1406)
Vitvi08g00283	-1.5081	0	2.6054	0	0	0	GO:0006906	t-SNARE coiled-coil homology domain-containing protein	PF00804 ('Syntaxin-Syntaxin, N-terminal domain', '4.9E-68', 'Pfam'); PF05739 ('SNARE domain-Target SNARE coiled-coil homology domain', '1.5E-13', 'Pfam')	SYNTAXIN-121 (PTHR19957:SF80)
Vitvi13g02508	0	0	2.5945	0	0	0	GO:0016021	Uncharacterized protein	NA	PROTEIN, PUTATIVE-RELATED (PTHR33659:SF1)
Vitvi01g01865	0	0	2.5846	0	0	0	NA	VQ domain-containing protein	PF05678 ('VQ motif-VQ', '9.0E-6', 'Pfam')	VQ MOTIF-CONTAINING PROTEIN (PTHR33179:SF4)
Vitvi07g02221	0	0	2.5814	0	0	0	NA	Uncharacterized protein	PF14009 ('PADRE domain-PADRE domain', '5.5E-25', 'Pfam')	OS01G0304400 PROTEIN (PTHR33052:SF83)
Vitvi14g01499	0	0	2.5783	0	0	0	GO:0003677	NAC domain-containing protein	PF02365 ('No apical meristem (NAM) protein-NAC domain', '2.0E-34', 'Pfam')	NAC4 PROTEIN (PTHR31989:SF20)
Vitvi02g01780	-1.6525	0	2.5776	0	0	0	GO:0005634	AP2_ERF domain-containing protein	PF00847 ('AP2 domain-AP2/ERF domain', '3.0E-11', 'Pfam')	DEVELOPMENT RELATED ERF PROTEIN (PTHR31190:SF287)
Vitvi15g01003	0	0	2.5764	0	0	0	GO:0005634	WRKY53	PF03106 ('WRKY DNA -binding domain-WRKY domain', '7.5E-24', 'Pfam')	NA
Vitvi08g00846	0	0	2.576	0	0	0	GO:0009733	Uncharacterized protein	PF02519 ('Auxin responsive protein-Small auxin-up RNA', '1.0E-9', 'Pfam')	AUXIN-RESPONSIVE FAMILY PROTEIN (PTHR31374:SF418)
Vitvi16g02067	-2.5536	0	2.5543	0	0	0	NA	NA	NA	NA
Vitvi07g02015	0	0	2.5328	0	0	0	NA	NA	NA	NA
Vitvi05g01278	0	0	2.5182	0	0	0	GO:0080043	Glycosyltransferase	PF00201 ('UDP-glucoronosyl and UDP-glucosyl transferase-UDP-glucuronosyl/UDP-glucosyltransferase', '5.4E-21', 'Pfam')	UDP-GLYCOSYLTRANSFERASE 75B1 (PTHR11926:SF870)
Vitvi15g00331	0	0	2.5115	0	0	0	GO:0043531	NA	PF18052 ('Rx N-terminal domain-Disease resistance, N-terminal', '4.7E-22', 'Pfam'); PF00931 ('NB-ARC domain-NB-ARC', '2.9E-60', 'Pfam')	NA
Vitvi08g02401	-2.6965	0	2.5069	0	0	0	NA	Uncharacterized protein	NA	OS07G0185900 PROTEIN (PTHR33983:SF1)
Vitvi13g01907	-1.7823	0	2.4501	0	0	0	NA	Uncharacterized protein	NA	0
Vitvi10g01755	0	0	2.4496	0	0	0	NA	NA	NA	NA
Vitvi14g01946	0	0	2.4434	0	0	0	GO:0005774	Amino acid transporter transmembrane domain-containing protein	PF01490 ('Transmembrane amino acid transporter protein-Amino acid transporter, transmembrane domain', '1.2E-63', 'Pfam')	AMINO ACID TRANSPORTER AVT1I-RELATED (PTHR48017:SF118)
Vitvi10g00826	0	0	2.4408	0	0	0	GO:0005634	Protein TIFY	PF06200 ('tify domain-Tify domain', '3.6E-12', 'Pfam'); PF09425 ('Jas motif-CO/COL/TOC1, conserved site', '5.5E-6', 'Pfam')	PROTEIN TIFY (PTHR33077:SF144)
Vitvi03g01203	0	0	2.4368	0	0	0	NA	NA	PF12734 ('Cysteine-rich TM module stress tolerance-Cysteine-rich transmembrane CYSTM domain', '1.7E-8', 'Pfam')	NA
Vitvi06g01055	-1.5321	0	2.4301	0	0	0	GO:0016021	Late embryogenesis abundant protein LEA-2 subgroup domain-containing protein	PF03168 ('Late embryogenesis abundant protein-Late embryogenesis abundant protein, LEA_2 subgroup', '3.1E-8', 'Pfam')	NDR1_HIN1-LIKE PROTEIN 13 (PTHR31852:SF0)
Vitvi16g01931	0	0	2.4275	0	0	0	GO:0006952	C2 domain-containing protein	PF00168 ('C2 domain-C2 domain', '4.0E-6', 'Pfam')	C2 DOMAIN-CONTAINING PROTEIN (PTHR32246:SF22)
Vitvi03g00783	0	0	2.4264	0	0	0	GO:0005737	Protein kinase domain-containing protein	PF00560 ('Leucine Rich Repeat-Leucine-rich repeat', '2200.0', 'Pfam'); PF00560 ('Leucine Rich Repeat-Leucine-rich repeat', '29.0', 'Pfam'); PF00560 ('Leucine Rich Repeat-Leucine-rich repeat', '1100.0', 'Pfam'); PF00560 ('Leucine Rich Repeat-Leucine-rich repeat', '430.0', 'Pfam'); PF00560 ('Leucine Rich Repeat-Leucine-rich repeat', '540.0', 'Pfam'); PF00560 ('Leucine Rich Repeat-Leucine-rich repea…	RECEPTOR-LIKE PROTEIN KINASE HAIKU2 (PTHR27000:SF631)
Vitvi14g03052	0	0	2.4097	0	0	0	GO:0016021	Uncharacterized protein	PF20100 ('Family of unknown function (DUF6490)-Protein of unknown function DUF6490', '2.3E-4', 'Pfam')	OS05G0181300 PROTEIN (PTHR46610:SF20)
Vitvi10g00827	-1.6258	0	2.4085	0	0	0	NA	Protein TIFY	PF09425 ('Jas motif-CO/COL/TOC1, conserved site', '7.3E-4', 'Pfam'); PF06200 ('tify domain-Tify domain', '4.9E-11', 'Pfam')	PROTEIN TIFY (PTHR33077:SF144)
Vitvi17g00293	0	0	2.4033	0	0	0	GO:0005634	Protein SAR deficient 1	PF20451 ('Calmodulin binding protein central domain-Calmodulin binding protein, central domain', '1.7E-29', 'Pfam'); PF20452 ('Calmodulin binding protein C-terminal domain-Calmodulin binding protein, C-terminal domain', '2.4E-17', 'Pfam'); PF07887 ('Calmodulin binding protein-like N-terminal domain-Calmodulin binding protein-like, N-terminal domain', '1.5E-55', 'Pfam')	PROTEIN SAR DEFICIENT 1 (PTHR31713:SF42)
Vitvi03g00214	0	0	2.4025	0	0	0	GO:0005886	Amino acid transporter transmembrane domain-containing protein	PF01490 ('Transmembrane amino acid transporter protein-Amino acid transporter, transmembrane domain', '7.5E-55', 'Pfam')	OS04G0562100 PROTEIN (PTHR48017:SF47)
Vitvi09g00085	0	0	2.3989	0	0	0	GO:0016702	NA	PF00305 ('Lipoxygenase-Lipoxygenase, C-terminal', '0.0', 'Pfam'); PF01477 ('PLAT/LH2 domain-PLAT/LH2 domain', '2.9E-11', 'Pfam')	NA
Vitvi12g02456	0	0	2.3984	0	0	0	NA	Wound-responsive family protein	PF12609 ('Wound-induced protein-Protein of unknown function wound-induced', '2.6E-27', 'Pfam')	FAMILY PROTEIN, PUTATIVE-RELATED (PTHR33090:SF110)
Vitvi05g00076	0	0	2.3983	0	0	0	GO:0031225	COBRA-like protein 7	PF04833 ('COBRA-like protein-COBRA, plant', '2.8E-64', 'Pfam')	COBRA-LIKE PROTEIN 7 (PTHR31052:SF3)
Vitvi11g01675	0	0	2.3636	0	0	0	GO:0048046	Xyloglucan endotransglucosylase_hydrolase	PF00722 ('Glycosyl hydrolases family 16-Glycoside hydrolase family 16', '3.0E-65', 'Pfam'); PF06955 ('Xyloglucan endo-transglycosylase (XET) C-terminus-Xyloglucan endo-transglycosylase, C-terminal', '9.4E-20', 'Pfam')	XYLOGLUCAN ENDOTRANSGLUCOSYLASE_HYDROLASE PROTEIN 23-RELATED (PTHR31062:SF282)
Vitvi05g00588	0	0	2.3493	0	0	0	GO:0005524	Calcium-transporting ATPase	PF00122 ('E1-E2 ATPase', '5.9E-34', 'Pfam'); PF13246 ('Cation transport ATPase (P-type)', '5.5E-11', 'Pfam'); PF00690 ('Cation transporter/ATPase, N-terminus-Cation-transporting P-type ATPase, N-terminal', '2.4E-12', 'Pfam'); PF00689 ('Cation transporting ATPase, C-terminus-Cation-transporting P-type ATPase, C-terminal', '1.2E-47', 'Pfam')	CALCIUM-TRANSPORTING ATPASE 13, PLASMA MEMBRANE-TYPE-RELATED (PTHR24093:SF434)
Vitvi01g02099	-1.1348	0	2.3287	0	0	0	GO:0016020	Glycosyltransferase family 92 protein	PF01697 ('Glycosyltransferase family 92-Glycosyltransferase family 92', '5.0E-35', 'Pfam')	GLYCOSYLTRANSFERASE FAMILY 92 PROTEIN RCOM_0530710 (PTHR21461:SF16)
Vitvi04g01920	-1.9191	0	2.324	0	0	0	NA	Uncharacterized protein	NA	OS06G0646100 PROTEIN (PTHR33168:SF31)
Vitvi10g01594	-1.3253	0	2.3118	0	0	0	GO:0005634	NA	PF00847 ('AP2 domain-AP2/ERF domain', '9.5E-12', 'Pfam')	NA
Vitvi14g02845	0	0	2.3089	0	0	0	GO:0016021	Mediator of RNA polymerase II transcription subunit 18	NA	PROTEIN, PUTATIVE-RELATED (PTHR33782:SF27)
Vitvi14g01840	0	0	2.3088	0	0	0	GO:0016021	ATPase AAA-type core domain-containing protein	PF00004 ('ATPase family associated with various cellular activities (AAA)-ATPase, AAA-type, core', '2.0E-4', 'Pfam')	AAA-ATPASE ASD, MITOCHONDRIAL (PTHR23070:SF144)
Vitvi16g01923	-1.6174	0	2.3042	0	0	0	GO:0046872	HMA domain-containing protein	PF00403 ('Heavy-metal-associated domain-Heavy metal-associated domain, HMA', '0.026', 'Pfam')	COPPER TRANSPORT PROTEIN FAMILY-RELATED (PTHR45811:SF80)
Vitvi16g01927	0	0	2.2994	0	0	0	NA	NA	NA	NA
Vitvi17g01468	0	0	2.2976	0	0	0	NA	NA	PF02902 ('Ulp1 protease family, C-terminal catalytic domain-Ulp1 protease family, C-terminal catalytic domain', '3.1E-5', 'Pfam'); PF02902 ('Ulp1 protease family, C-terminal catalytic domain-Ulp1 protease family, C-terminal catalytic domain', '2.8E-5', 'Pfam')	NA
Vitvi11g01475	0	0	2.2936	0	0	0	NA	NA	NA	NA
Vitvi09g01122	0	0	2.2934	0	0	0	GO:0005634	WRKY40	PF03106 ('WRKY DNA -binding domain-WRKY domain', '3.1E-21', 'Pfam')	WRKY TRANSCRIPTION FACTOR 40-RELATED (PTHR31429:SF3)
Vitvi06g00502	-1.5159	0	2.2868	0	0	0	GO:0016021	RING-type E3 ubiquitin transferase	PF14369 ('zinc-ribbon-E3 ubiquitin-protein ligase RNF126-like, zinc-ribbon', '6.8E-11', 'Pfam'); PF13639 ('Ring finger domain-Zinc finger, RING-type', '2.5E-8', 'Pfam'); PF06547 ('Protein of unknown function (DUF1117)-Domain of unknown function DUF1117', '3.0E-44', 'Pfam')	E3 UBIQUITIN-PROTEIN LIGASE RDUF2 (PTHR15710:SF217)
Vitvi10g01743	0	0	2.281	0	0	0	NA	NA	NA	NA
Vitvi12g01724	-1.5821	0	2.2711	0	0	0	NA	NA	PF00201 ('UDP-glucoronosyl and UDP-glucosyl transferase-UDP-glucuronosyl/UDP-glucosyltransferase', '1.9E-17', 'Pfam')	NA
Vitvi19g01897	0	0	2.2648	0	0	0	NA	Uncharacterized protein	NA	OS02G0799600 PROTEIN (PTHR33132:SF136)
Vitvi18g02824	0	0	2.2566	0	0	0	GO:0016021	Transmembrane protein	NA	THH1_TOM1_TOM3 DOMAIN-CONTAINING PROTEIN (PTHR33133:SF51)
Vitvi04g01918	-1.9589	0	2.255	0	0	0	NA	Uncharacterized protein	NA	OS06G0646100 PROTEIN (PTHR33168:SF31)
Vitvi18g01676	0	0	2.2523	0	0	0	GO:0005886	Protein kinase domain-containing protein	PF00560 ('Leucine Rich Repeat-Leucine-rich repeat', '530.0', 'Pfam'); PF00560 ('Leucine Rich Repeat-Leucine-rich repeat', '73.0', 'Pfam'); PF13855 ('Leucine rich repeat-Leucine-rich repeat', '0.0023', 'Pfam'); PF00069 ('Protein kinase domain-Protein kinase domain', '3.7E-20', 'Pfam'); PF00560 ('Leucine Rich Repeat-Leucine-rich repeat', '5100.0', 'Pfam'); PF13855 ('Leucine rich repeat-Leucine-rich…	F12K21.25 (PTHR27000:SF14)
Vitvi16g01502	0	0	2.2463	0	0	0	NA	NA	PF00221 ('Aromatic amino acid lyase-Aromatic amino acid lyase', '0.0', 'Pfam')	NA
Vitvi16g00942	0	0	2.2461	0	0	0	GO:0005634	AP2_ERF domain-containing protein	veraison locus	file:///C:/Users/augustin.jaccard/AppData/Local/Microsoft/Windows/INetCache/Content.Outlook/VT24U0O4/kiae272.pdf
Vitvi18g01639	0	0	2.2224	0	0	0	GO:0016021	Uncharacterized protein	PF05633 ('Protein ROH1-like-Protein ROH1-like', '0.0', 'Pfam')	PROTEIN BYPASS1-LIKE (PTHR31509:SF0)
Vitvi14g03043	0	0	2.2174	0	0	0	GO:0016021	AAA+ ATPase domain-containing protein	PF14363 ('Domain associated at C-terminal with AAA-AAA-type ATPase, N-terminal domain', '7.5E-24', 'Pfam'); PF00004 ('ATPase family associated with various cellular activities (AAA)-ATPase, AAA-type, core', '4.3E-4', 'Pfam'); PF00004 ('ATPase family associated with various cellular activities (AAA)-ATPase, AAA-type, core', '8.7E-6', 'Pfam')	AAA-ATPASE ASD, MITOCHONDRIAL (PTHR23070:SF144)
Vitvi01g00271	0	0	2.2168	0	0	0	GO:0006979	IST1-like protein	PF03398 ('Regulator of Vps4 activity in the MVB pathway-Vacuolar protein sorting-associated protein Ist1', '4.3E-50', 'Pfam')	REGULATOR OF VPS4 ACTIVITY IN THE MVB PATHWAY PROTEIN (PTHR12161:SF16)
Vitvi16g00054	0	0	2.1938	0	0	0	NA	NA	PF00221 ('Aromatic amino acid lyase-Aromatic amino acid lyase', '0.0', 'Pfam')	NA
Vitvi02g01118	0	0	2.1859	0	0	0	GO:0016747	Methanol O-anthraniloyltransferase	PF02458 ('Transferase family', '2.6E-65', 'Pfam')	METHANOL O-ANTHRANILOYLTRANSFERASE-LIKE (PTHR31642:SF302)
Vitvi16g01432	0	0	2.1839	0	0	0	GO:0005634	AP2_ERF domain-containing protein	PF00847 ('AP2 domain-AP2/ERF domain', '2.1E-12', 'Pfam')	ETHYLENE-RESPONSIVE TRANSCRIPTION FACTOR 14 (PTHR31677:SF256)
Vitvi10g01931	0	0	2.1804	0	0	0	GO:0016021	Ethylene-responsive nuclear family protein	NA	ETHYLENE-REGULATED TRANSCRIPT 2 (ERT2) (PTHR36381:SF1)
Vitvi15g01545	0	0	2.1779	0	0	0	GO:0016021	NA	PF02365 ('No apical meristem (NAM) protein-NAC domain', '2.9E-30', 'Pfam')	NA
Vitvi02g00481	0	0	2.1721	0	0	0	NA	Uncharacterized protein	PF07279 ('Protein of unknown function (DUF1442)-Protein of unknown function DUF1442', '1.3E-91', 'Pfam')	ANKYRIN REPEAT_KH DOMAIN PROTEIN (DUF1442) (PTHR33593:SF2)
Vitvi19g00392	0	0	2.1715	0	0	0	GO:0005634	Uncharacterized protein	PF03514 ('GRAS domain family-Transcription factor GRAS', '1.9E-130', 'Pfam')	CHITIN-INDUCIBLE GIBBERELLIN-RESPONSIVE PROTEIN 1 (PTHR31636:SF151)
Vitvi01g00317	0	0	2.1651	0	0	0	GO:0016757	Glycosyltransferase BC10	PF02485 ('Core-2/I-Branching enzyme-Glycosyl transferase, family 14', '1.0E-78', 'Pfam')	CORE-2_I-BRANCHING BETA-1,6-N-ACETYLGLUCOSAMINYLTRANSFERASE FAMILY PROTEIN (PTHR31042:SF111)
Vitvi17g00291	0	0	2.1363	0	0	0	GO:0005634	Protein SAR deficient 1	PF20451 ('Calmodulin binding protein central domain-Calmodulin binding protein, central domain', '4.4E-30', 'Pfam'); PF07887 ('Calmodulin binding protein-like N-terminal domain-Calmodulin binding protein-like, N-terminal domain', '2.1E-56', 'Pfam'); PF20452 ('Calmodulin binding protein C-terminal domain-Calmodulin binding protein, C-terminal domain', '6.6E-17', 'Pfam')	PROTEIN SAR DEFICIENT 1 (PTHR31713:SF42)
Vitvi02g01113	0	0	2.1327	0	0	0	GO:0016747	Methanol O-anthraniloyltransferase	PF02458 ('Transferase family', '2.2E-69', 'Pfam')	METHANOL O-ANTHRANILOYLTRANSFERASE-LIKE (PTHR31642:SF302)
Vitvi17g01527	0	0	2.1245	0	0	0	NA	NA	NA	NA
Vitvi01g02030	0	0	2.1154	0	0	0	NA	Uncharacterized protein	PF13639 ('Ring finger domain-Zinc finger, RING-type', '3.9E-8', 'Pfam')	F21J9.24-RELATED (PTHR47258:SF3)
Vitvi02g00298	0	0	2.1151	0	0	0	GO:0005515	BTB domain-containing protein	PF02214 ('BTB/POZ domain-Potassium channel tetramerisation-type BTB domain', '9.0E-11', 'Pfam')	GH08630P (PTHR14499:SF136)
Vitvi16g01936	0	0	2.0991	0	0	0	GO:0006952	DNA-directed primase_polymerase protein	PF00168 ('C2 domain-C2 domain', '2.1E-6', 'Pfam')	DNA-DIRECTED PRIMASE_POLYMERASE PROTEIN (PTHR31399:SF0)
Vitvi09g00012	0	0	2.0906	0	0	0	GO:0016021	RING-type E3 ubiquitin transferase	PF13639 ('Ring finger domain-Zinc finger, RING-type', '1.8E-10', 'Pfam')	RING-H2 FINGER PROTEIN ATL3 (PTHR45676:SF132)
Vitvi08g00298	0	0	2.0847	0	0	0	GO:0005634	Calcium-dependent protein kinase 1	PF13499 ('EF-hand domain pair-EF-hand domain', '4.0E-13', 'Pfam'); PF00069 ('Protein kinase domain-Protein kinase domain', '4.3E-74', 'Pfam'); PF13499 ('EF-hand domain pair-EF-hand domain', '2.1E-9', 'Pfam')	CALCIUM-DEPENDENT PROTEIN KINASE 25 (PTHR24349:SF295)
Vitvi12g00274	0	0	2.0825	0	0	0	GO:0005634	AP2_ERF domain-containing protein	PF00847 ('AP2 domain-AP2/ERF domain', '3.0E-12', 'Pfam')	ETHYLENE-RESPONSIVE TRANSCRIPTION FACTOR 10-RELATED (PTHR31677:SF228)
Vitvi07g00039	0	0	2.0769	0	0	0	GO:0004620	Fungal lipase-like domain-containing protein	PF01764 ('Lipase (class 3)-Fungal lipase-like domain', '8.6E-34', 'Pfam')	PHOSPHOLIPASE A1-IGAMMA2, CHLOROPLASTIC (PTHR31403:SF51)
Vitvi15g01359	0	0	2.0738	0	0	0	NA	NA	PF00931 ('NB-ARC domain-NB-ARC', '7.4E-10', 'Pfam'); PF18052 ('Rx N-terminal domain-Disease resistance, N-terminal', '1.2E-23', 'Pfam')	NA
Vitvi03g00862	0	0	2.0706	0	0	0	GO:0050661	Glutamyl-tRNA reductase	PF05201 ('Glutamyl-tRNAGlu reductase, N-terminal domain-Glutamyl-tRNA reductase, N-terminal', '8.7E-46', 'Pfam'); PF01488 ('Shikimate / quinate 5-dehydrogenase-Quinate/shikimate 5-dehydrogenase/glutamyl-tRNA reductase', '3.2E-38', 'Pfam'); PF00745 ('Glutamyl-tRNAGlu reductase, dimerisation domain-Tetrapyrrole biosynthesis, glutamyl-tRNA reductase, dimerisation domain', '1.6E-23', 'Pfam')	GLUTAMYL-TRNA REDUCTASE (PTHR43120:SF17)
Vitvi16g01444	0	0	2.0648	0	0	0	GO:0003677	NA	PF00847 ('AP2 domain-AP2/ERF domain', '1.8E-10', 'Pfam')	NA
Vitvi02g00099	0	0	2.0563	0	0	0	NA	Uncharacterized protein	NA	TERNARY COMPLEX FACTOR MIP1 LEUCINE-ZIPPER DOMAIN-CONTAINING PROTEIN (PTHR34380:SF6)
Vitvi16g01503	0	0	2.0471	0	0	0	NA	NA	PF00221 ('Aromatic amino acid lyase-Aromatic amino acid lyase', '0.0', 'Pfam')	NA
Vitvi02g01126	0	0	2.0455	0	0	0	GO:0016747	Methanol O-anthraniloyltransferase	PF02458 ('Transferase family', '1.5E-68', 'Pfam')	METHANOL O-ANTHRANILOYLTRANSFERASE-LIKE (PTHR31642:SF302)
Vitvi08g01426	0	0	2.0443	0	0	0	GO:0003677	NAC domain-containing protein	PF02365 ('No apical meristem (NAM) protein-NAC domain', '1.5E-34', 'Pfam')	NAC DOMAIN-CONTAINING PROTEIN 90-LIKE (PTHR31989:SF33)
Vitvi18g00913	0	0	2.0415	0	0	0	GO:0030176	Elongation of fatty acids protein 3-like	PF01151 ('GNS1/SUR4 family-ELO family', '3.6E-38', 'Pfam')	F25A4.4 (PTHR11157:SF123)
Vitvi08g00916	0	0	2.0407	0	0	0	GO:0005634	VQ domain-containing protein	PF05678 ('VQ motif-VQ', '9.1E-7', 'Pfam')	OS01G0278000 PROTEIN (PTHR33179:SF9)
Vitvi12g01692	0	0	2.0389	0	0	0	NA	NA	PF00201 ('UDP-glucoronosyl and UDP-glucosyl transferase-UDP-glucuronosyl/UDP-glucosyltransferase', '5.7E-20', 'Pfam')	NA
Vitvi16g01953	0	0	2.0347	0	0	0	GO:0016021	NA	PF03168 ('Late embryogenesis abundant protein-Late embryogenesis abundant protein, LEA_2 subgroup', '5.7E-5', 'Pfam')	NA
Vitvi08g02406	0	0	2.0345	0	0	0	GO:0046872	Protein phosphatase	NA	PROTEIN PHOSPHATASE (PTHR12320:SF14)
Vitvi13g02509	0	0	2.0328	0	0	0	GO:0016021	Uncharacterized protein	NA	PROTEIN, PUTATIVE-RELATED (PTHR33659:SF1)
Vitvi18g00904	-5.466	0	2.0285	0	0	0	GO:0004672	NA	PF01476 ('LysM domain-LysM domain', '23.0', 'Pfam'); PF00069 ('Protein kinase domain-Protein kinase domain', '5.4E-36', 'Pfam')	NA
Vitvi14g03041	0	0	2.0217	0	0	0	GO:0016021	AAA+ ATPase domain-containing protein	PF00004 ('ATPase family associated with various cellular activities (AAA)-ATPase, AAA-type, core', '7.0E-14', 'Pfam'); PF14363 ('Domain associated at C-terminal with AAA-AAA-type ATPase, N-terminal domain', '5.9E-24', 'Pfam')	AAA-ATPASE ASD, MITOCHONDRIAL (PTHR23070:SF144)
Vitvi18g00353	0	0	2.0189	0	0	0	GO:0030170	Aminotransferase class I_classII domain-containing protein	PF00155 ('Aminotransferase class I and II-Aminotransferase, class I/classII', '6.5E-32', 'Pfam'); PF00155 ('Aminotransferase class I and II-Aminotransferase, class I/classII', '5.3E-32', 'Pfam'); PF00155 ('Aminotransferase class I and II-Aminotransferase, class I/classII', '6.0E-32', 'Pfam')	AMINOTRANSFERASE CLASS I_CLASSII DOMAIN-CONTAINING PROTEIN (PTHR43144:SF4)
Vitvi12g01729	-1.7423	0	2.0092	0	0	0	NA	NA	PF00201 ('UDP-glucoronosyl and UDP-glucosyl transferase-UDP-glucuronosyl/UDP-glucosyltransferase', '3.9E-21', 'Pfam')	NA
Vitvi07g01929	0	0	1.9916	0	0	0	GO:0003677	NAC domain-containing protein	PF02365 ('No apical meristem (NAM) protein-NAC domain', '1.0E-45', 'Pfam')	PROTEIN ATAF2 (PTHR31719:SF94)
Vitvi01g01919	0	0	1.9616	0	0	0	GO:0016021	Uncharacterized protein	NA	0
Vitvi07g00474	0	0	1.9582	0	0	0	GO:0046872	protein-serine_threonine phosphatase	PF00481 ('Protein phosphatase 2C-PPM-type phosphatase-like domain', '2.5E-59', 'Pfam'); PF00481 ('Protein phosphatase 2C-PPM-type phosphatase-like domain', '7.8E-62', 'Pfam')	PROTEIN PHOSPHATASE 2C 49-RELATED (PTHR13832:SF165)
Vitvi19g02230	0	0	1.9331	0	0	0	GO:0046872	Fe2OG dioxygenase domain-containing protein	PF14226 ('non-haem dioxygenase in morphine synthesis N-terminal-Non-haem dioxygenase N-terminal domain', '6.8E-13', 'Pfam'); PF03171 ('2OG-Fe(II) oxygenase superfamily-Isopenicillin N synthase-like, Fe(2+) 2OG dioxygenase domain', '8.2E-26', 'Pfam')	GIBBERELLIN 2-BETA-DIOXYGENASE 1 (PTHR47990:SF150)
Vitvi04g00121	0	0	1.9294	0	0	0	GO:0046872	DDE Tnp4 domain-containing protein	PF13359 ('DDE superfamily endonuclease-Harbinger transposase-derived nuclease domain', '2.1E-31', 'Pfam')	OS05G0593000 PROTEIN (PTHR22930:SF244)
Vitvi07g00405	0	0	1.9249	0	0	0	GO:0016021	NA	PF12906 ('RING-variant domain-Zinc finger, RING-CH-type', '8.8E-10', 'Pfam'); PF12428 ('Protein of unknown function (DUF3675)-Protein of unknown function DUF3675', '5.4E-34', 'Pfam'); PF12428 ('Protein of unknown function (DUF3675)-Protein of unknown function DUF3675', '5.5E-34', 'Pfam')	NA
Vitvi02g01182	0	0	1.9188	0	0	0	GO:0005739	Ubiquinol oxidase	PF01786 ('Alternative oxidase-Alternative oxidase', '4.8E-75', 'Pfam')	UBIQUINOL OXIDASE 3, MITOCHONDRIAL (PTHR31803:SF7)
Vitvi11g00156	0	0	1.9166	0	0	0	GO:0005634	IQ domain-containing protein IQM1	NA	IQ DOMAIN-CONTAINING PROTEIN IQM5 (PTHR31250:SF27)
Vitvi08g01194	0	0	1.9159	0	0	0	GO:0004722	NA	PF00481 ('Protein phosphatase 2C-PPM-type phosphatase-like domain', '0.15', 'Pfam'); PF00481 ('Protein phosphatase 2C-PPM-type phosphatase-like domain', '1.6E-17', 'Pfam')	NA
Vitvi16g01926	0	0	1.9063	0	0	0	GO:0046872	NA	PF00403 ('Heavy-metal-associated domain-Heavy metal-associated domain, HMA', '2.3E-5', 'Pfam')	NA
Vitvi08g01611	0	0	1.9055	0	0	0	GO:0016021	Nodulin-like domain-containing protein	PF06813 ('Nodulin-like-Nodulin-like', '1.1E-93', 'Pfam')	MFS TRANSPORTER (PTHR21576:SF122)
Vitvi03g00473	0	0	1.8999	0	0	0	GO:0005886	Uncharacterized protein	PF07816 ('Protein of unknown function (DUF1645)-Protein of unknown function DUF1645, plant', '2.1E-45', 'Pfam')	OS07G0619500 PROTEIN (PTHR33095:SF81)
Vitvi12g00145	0	0	1.8995	0	0	0	GO:0005524	G-type lectin S-receptor-like serine_threonine-protein kinase SD2-5	PF00069 ('Protein kinase domain-Protein kinase domain', '1.6E-47', 'Pfam')	G-TYPE LECTIN S-RECEPTOR-LIKE SERINE_THREONINE-PROTEIN KINASE SD2-5 (PTHR47976:SF66)
Vitvi12g00678	0	0	1.8983	0	0	0	GO:0016021	NA	PF00689 ('Cation transporting ATPase, C-terminus-Cation-transporting P-type ATPase, C-terminal', '6.2E-23', 'Pfam')	NA
Vitvi17g01393	0	0	1.8956	0	0	0	GO:0016301	Leaf rust 10 disease resistance locus receptor-like protein kinase-like 2.7	PF14380 ('Wall-associated receptor kinase C-terminal-Wall-associated receptor kinase, C-terminal', '1.2E-12', 'Pfam'); PF13947 ('Wall-associated receptor kinase galacturonan-binding-Wall-associated receptor kinase, galacturonan-binding domain', '2.0E-12', 'Pfam')	WALL-ASSOCIATED RECEPTOR KINASE GALACTURONAN-BINDING DOMAIN-CONTAINING PROTEIN (PTHR33138:SF79)
Vitvi05g00551	0	0	1.8898	0	0	0	GO:0061630	RING-type domain-containing protein	PF13639 ('Ring finger domain-Zinc finger, RING-type', '1.1E-9', 'Pfam')	RING-TYPE DOMAIN-CONTAINING PROTEIN (PTHR22765:SF303)
Vitvi11g00394	0	0	1.8894	0	0	0	GO:0005634	Auxin-responsive protein	PF02309 ('AUX/IAA family-AUX/IAA domain', '6.7E-48', 'Pfam')	AUXIN-RESPONSIVE PROTEIN IAA15 (PTHR31734:SF34)
Vitvi02g00382	0	0	1.8748	0	0	0	GO:0016021	Peptidase S54 rhomboid domain-containing protein	PF01694 ('Rhomboid family-Peptidase S54, rhomboid domain', '9.1E-40', 'Pfam')	RHOMBOID-LIKE PROTEIN (PTHR22936:SF69)
Vitvi16g00349	0	0	1.8681	0	0	0	GO:0005634	AP2_ERF domain-containing protein	PF00847 ('AP2 domain-AP2/ERF domain', '1.1E-10', 'Pfam')	ETHYLENE-RESPONSIVE TRANSCRIPTION FACTOR 1 (PTHR31190:SF476)
Vitvi10g00508	0	0	1.8647	0	0	0	GO:0097573	Glutaredoxin domain-containing protein	PF00462 ('Glutaredoxin-Glutaredoxin', '4.1E-7', 'Pfam')	MONOTHIOL GLUTAREDOXIN-S13 (PTHR10168:SF111)
Vitvi10g01748	0	0	1.8584	0	0	0	NA	F-box domain-containing protein	NA	TELOMERASE CAJAL BODY PROTEIN 1 (PTHR13211:SF0)
Vitvi03g00882	0	0	1.8519	0	0	0	GO:0005524	NA	PF13947 ('Wall-associated receptor kinase galacturonan-binding-Wall-associated receptor kinase, galacturonan-binding domain', '2.4E-8', 'Pfam'); PF00069 ('Protein kinase domain-Protein kinase domain', '7.5E-46', 'Pfam'); PF08488 ('Wall-associated kinase-Wall-associated receptor kinase', '2.3E-4', 'Pfam')	NA
Vitvi10g01406	0	0	1.8299	0	0	0	GO:0005886	Protein kinase domain-containing protein	PF00560 ('Leucine Rich Repeat-Leucine-rich repeat', '25.0', 'Pfam'); PF00560 ('Leucine Rich Repeat-Leucine-rich repeat', '73.0', 'Pfam'); PF12799 ('Leucine Rich repeats (2 copies)-Leucine rich repeat 4', '0.0018', 'Pfam'); PF13855 ('Leucine rich repeat-Leucine-rich repeat', '2.4E-5', 'Pfam'); PF13855 ('Leucine rich repeat-Leucine-rich repeat', '2.3E-4', 'Pfam'); PF00560 ('Leucine Rich Repeat-Leuc…	MDIS1-INTERACTING RECEPTOR LIKE KINASE 2-LIKE ISOFORM X1 (PTHR48053:SF126)
Vitvi11g01153	0	0	1.8293	0	0	0	GO:0005634	BHLH domain-containing protein	PF00010 ('Helix-loop-helix DNA-binding domain-Myc-type, basic helix-loop-helix (bHLH) domain', '1.0E-8', 'Pfam')	TRANSCRIPTION FACTOR BHLH35 (PTHR31945:SF26)
Vitvi14g03074	0	0	1.8158	0	0	0	GO:0005886	Protein kinase domain-containing protein	PF13855 ('Leucine rich repeat-Leucine-rich repeat', '0.0025', 'Pfam'); PF13855 ('Leucine rich repeat-Leucine-rich repeat', '9.4E-8', 'Pfam'); PF00069 ('Protein kinase domain-Protein kinase domain', '1.4E-28', 'Pfam'); PF00560 ('Leucine Rich Repeat-Leucine-rich repeat', '17.0', 'Pfam'); PF00560 ('Leucine Rich Repeat-Leucine-rich repeat', '20.0', 'Pfam'); PF00560 ('Leucine Rich Repeat-Leucine-rich …	MDIS1-INTERACTING RECEPTOR LIKE KINASE 2-LIKE ISOFORM X1 (PTHR48053:SF126)
Vitvi06g01569	0	0	1.8135	0	0	0	NA	Uncharacterized protein	PF03514 ('GRAS domain family-Transcription factor GRAS', '5.2E-119', 'Pfam')	SCARECROW-LIKE PROTEIN 34 (PTHR31636:SF166)
Vitvi08g01811	0	0	1.7971	0	0	0	NA	Methyltransferase-related protein	NA	EMB|CAB87627.1-RELATED (PTHR34132:SF2)
Vitvi06g01530	-1.4299	0	1.7914	0	0	0	GO:0016021	F-box protein	NA	F-BOX DOMAIN-CONTAINING PROTEIN (PTHR33736:SF18)
Vitvi01g01751	0	0	1.7698	0	0	0	GO:0005524	Protein kinase domain-containing protein		RECEPTOR-LIKE PROTEIN KINASE FERONIA (PTHR27003:SF479)
Vitvi04g02075	0	0	1.7598	0	0	0	GO:0009733	Uncharacterized protein		AUXIN-RESPONSIVE PROTEIN SAUR21-LIKE (PTHR31929:SF79)
Vitvi15g00017	0	0	1.7581	0	0	0	GO:0043531	Disease resistance protein RGA3		DISEASE RESISTANCE PROTEIN RGA3 (PTHR23155:SF1195)
Vitvi18g02588	-1.6762	0	1.7574	0	0	0	GO:0016021	Classical arabinogalactan protein 1	NA	CLASSICAL ARABINOGALACTAN PROTEIN 1 (PTHR36321:SF2)
Vitvi16g00057	0	0	1.7362	0	0	0	NA	NA		NA
Vitvi07g00598	0	0	1.7206	0	0	0	GO:0005634	Myb-related protein Myb4		TRANSCRIPTION FACTOR MYB14 (PTHR10641:SF1346)
Vitvi15g00335	0	0	1.7192	0	0	0	GO:0043531	Disease resistance protein		AAA+ ATPASE DOMAIN-CONTAINING PROTEIN (PTHR23155:SF1152)
Vitvi10g00828	0	0	1.7172	0	0	0	NA	NA		NA
Vitvi14g02402	0	0	1.7154	0	0	0	NA	NA		NA
Vitvi11g00285	0	0	1.7147	0	0	0	GO:0005634	AP2_ERF domain-containing protein		TRANSCRIPTION FACTOR AP2-EREBP FAMILY (PTHR31985:SF216)
Vitvi15g00110	0	0	1.7045	0	0	0	GO:0016021	PGG domain-containing protein		PROTEIN, PUTATIVE-RELATED (PTHR34115:SF5)
Vitvi03g00054	0	0	1.6991	0	0	0	GO:0006527	Arginine decarboxylase		ARGININE DECARBOXYLASE 1, CHLOROPLASTIC-RELATED (PTHR43295:SF1)
Vitvi11g01393	0	0	1.6882	0	0	0	GO:0061630	RING-type domain-containing protein		RING-TYPE DOMAIN-CONTAINING PROTEIN (PTHR22765:SF303)
Vitvi01g01794	0	0	1.671	0	0	0	GO:0004842	RING-type E3 ubiquitin transferase		RING-TYPE E3 UBIQUITIN TRANSFERASE (PTHR45958:SF11)
Vitvi07g00011	0	0	1.669	0	0	0	GO:0004497	Cytochrome P450 94A2		CYTOCHROME P450 94A2-LIKE (PTHR24296:SF191)
Vitvi05g01734	0	0	1.6626	0	0	0	GO:0016021	Transmembrane protein		EXPRESSED PROTEIN (PTHR33306:SF1)
Vitvi18g00197	0	0	1.6608	0	0	0	GO:0004672	NA		NA
Vitvi18g00206	0	0	1.6501	0	0	0	NA	NA		NA
Vitvi14g02430	0	0	1.6414	0	0	0	GO:0005634	Protein ODORANT1		MYB TRANSCRIPTION FACTOR-RELATED (PTHR47998:SF5)
Vitvi11g01667	0	0	1.6341	0	0	0	NA	NA		NA
Vitvi14g00972	0	0	1.6329	0	0	0	GO:0016021	Transmembrane protein		F2P16.13 PROTEIN (PTHR33237:SF31)
Vitvi12g00445	0	0	1.618	0	0	0	GO:0046872	1-aminocyclopropane-1-carboxylic acid oxidase 2		1-AMINOCYCLOPROPANE-1-CARBOXYLATE OXIDASE 2 (PTHR47990:SF216)
Vitvi14g00275	0	0	1.6125	0	0	0	GO:0016021	RING-type domain-containing protein		E3 UBIQUITIN-PROTEIN LIGASE ATL6 (PTHR14155:SF263)
Vitvi12g00730	0	0	1.606	0	0	0	GO:0043531	NA		NA
Vitvi10g02337	0	0	1.6011	0	0	0	NA	NA		NA
Vitvi18g02585	0	0	1.5955	0	0	0	NA	Uncharacterized protein		DUF740 FAMILY PROTEIN (PTHR34046:SF7)
Vitvi13g00161	0	0	1.5877	0	0	0	NA	Uncharacterized protein		GENOME ASSEMBLY, CHROMOSOME: A10 (PTHR35127:SF1)
Vitvi10g01756	0	0	1.5775	0	0	0	GO:0016020	Uncharacterized protein		PROTEIN, PUTATIVE-RELATED (PTHR36615:SF7)
Vitvi09g00985	0	0	1.5617	0	0	0	GO:0005524	non-specific serine_threonine protein kinase		CBL-INTERACTING SERINE_THREONINE-PROTEIN KINASE 6 (PTHR43895:SF91)
Vitvi12g01976	0	0	1.556	0	0	0	NA	NA		NA
Vitvi11g01668	-1.7238	0	1.5516	0	0	0	NA	NA	PF05553 ('Cotton fibre expressed protein-Protein of unknown function DUF761, plant', '2.4E-8', 'Pfam')	NA
Vitvi02g00110	0	0	1.5473	0	0	0	GO:0008194	Glycosyltransferase		GLYCOSYLTRANSFERASE (PTHR48045:SF12)
Vitvi14g00786	0	0	1.5196	0	0	0	GO:0005634	Nudix hydrolase domain-containing protein		OS02G0734300 PROTEIN (PTHR12629:SF42)
Vitvi18g02011	0	0	1.5166	0	0	0	GO:0003677	NAC domain-containing protein		NAC DOMAIN-CONTAINING PROTEIN 90 (PTHR31989:SF4)
Vitvi19g00430	0	0	1.5108	0	0	0	NA	NA		NA
Vitvi04g00216	0	0	1.5101	0	0	0	GO:0005524	Protein kinase domain-containing protein		PROTEIN KINASE DOMAIN-CONTAINING PROTEIN (PTHR27009:SF296)
Vitvi12g02429	0	0	1.5087	0	0	0	NA	NA		NA
Vitvi19g00411	0	0	1.4983	0	0	0	GO:0043531	NA		NA
Vitvi03g00523	0	0	1.4953	0	0	0	NA	DDE Tnp4 domain-containing protein		OS06G0164500 PROTEIN (PTHR22930:SF190)
Vitvi10g00509	0	0	1.4926	0	0	0	GO:0016021	MLO-like protein		MLO-LIKE PROTEIN (PTHR31942:SF72)
Vitvi18g00489	0	0	1.4892	0	0	0	GO:0005634	Serine hydrolase FSH domain-containing protein		ESTERASE OVCA2 (PTHR48070:SF6)
Vitvi03g00645	0	0	1.4758	0	0	0	NA	NA		NA
Vitvi19g00364	0	0	1.4731	0	0	0	GO:0005509	NA		NA
Vitvi04g00625	0	0	1.47	0	0	0	NA	VQ domain-containing protein		VQ DOMAIN-CONTAINING PROTEIN (PTHR33402:SF3)
Vitvi16g01213	0	0	1.4686	0	0	0	GO:0005634	WRKY53		WRKY TRANSCRIPTION FACTOR 30-RELATED (PTHR32096:SF115)
Vitvi04g01900	0	0	1.4665	0	0	0	GO:0005515	DYW domain-containing protein		EXPRESSED PROTEIN (PTHR47928:SF118)
Vitvi12g00649	0	0	1.464	0	0	0	GO:0016021	Cytochrome b561 and DOMON domain-containing protein		CYTOCHROME B561 AND DOMON DOMAIN-CONTAINING PROTEIN (PTHR23130:SF167)
Vitvi18g01675	0	0	1.4616	0	0	0	GO:0005886	Leucine-rich repeat-containing N-terminal plant-type domain-containing protein		F12K21.25 (PTHR27000:SF14)
Vitvi13g02552	0	0	1.4611	0	0	0	GO:0005524	Receptor-like serine_threonine-protein kinase		RECEPTOR-LIKE SERINE_THREONINE-PROTEIN KINASE (PTHR47976:SF116)
Vitvi03g00369	0	0	1.4607	0	0	0	GO:0016021	Uncharacterized protein		0
Vitvi03g00559	0	0	1.448	0	0	0	GO:0005634	Transcription factor MYB44		SUCROSE RESPONSIVE ELEMENT BINDING PROTEIN (PTHR45614:SF295)
Vitvi03g01265	-1.3759	0	1.445	0	0	0	NA	NA	PF00201 ('UDP-glucoronosyl and UDP-glucosyl transferase-UDP-glucuronosyl/UDP-glucosyltransferase', '1.6E-17', 'Pfam')	NA
Vitvi02g00703	0	0	1.4426	0	0	0	NA	Uncharacterized protein		OS04G0591300 PROTEIN (PTHR34197:SF2)
Vitvi02g00790	0	0	1.4375	0	0	0	GO:0016021	Cellulose synthase-like protein D3		CELLULOSE SYNTHASE-LIKE PROTEIN D3 (PTHR13301:SF58)
Vitvi11g01481	0	0	1.4304	0	0	0	NA	NA		NA
Vitvi14g01846	0	0	1.4294	0	0	0	NA	Protein ENHANCED DISEASE RESISTANCE 2 C-terminal domain-containing protein		PROTEIN ENHANCED DISEASE RESISTANCE 2 C-TERMINAL DOMAIN-CONTAINING PROTEIN (PTHR31558:SF19)
Vitvi10g00442	0	0	1.4241	0	0	0	NA	NA		NA
Vitvi13g00116	0	0	1.4162	0	0	0	GO:0005634	AP2_ERF domain-containing protein		DEHYDRATION-RESPONSIVE ELEMENT-BINDING PROTEIN 2D (PTHR31241:SF62)
Vitvi17g00218	0	0	1.407	0	0	0	GO:0005509	NA		NA
Vitvi01g00061	0	0	1.405	0	0	0	GO:0005634	UDP-glucose 6-dehydrogenase		UDP-GLUCOSE 6-DEHYDROGENASE 1 (PTHR11374:SF53)
Vitvi13g00233	0	0	1.3972	0	0	0	GO:0000145	Exocyst subunit Exo70 family protein		EXOCYST SUBUNIT EXO70 FAMILY PROTEIN (PTHR12542:SF26)
Vitvi12g02231	0	0	1.3941	0	0	0	GO:0005524	Receptor-like serine_threonine-protein kinase		G-TYPE LECTIN S-RECEPTOR-LIKE SERINE_THREONINE-PROTEIN KINASE SD2-5 (PTHR47976:SF66)
Vitvi11g00415	0	0	1.3886	0	0	0	GO:0102336	very-long-chain 3-oxoacyl-CoA synthase		3-KETOACYL-COA SYNTHASE 11 (PTHR31561:SF103)
Vitvi09g00427	0	0	-1.335	0	0	0	GO:0005515	F-box_kelch-repeat protein		OS02G0208700 PROTEIN (PTHR46407:SF3)
Vitvi16g01327	0	0	1.3882	0	0	0	GO:0016021	NAC domain-containing protein		NAC DOMAIN-CONTAINING PROTEIN 14-RELATED (PTHR31989:SF320)
Vitvi16g00380	-1.3201	0	1.379	0	0	0	GO:0005634	AP2_ERF domain-containing protein	PF00847 ('AP2 domain-AP2/ERF domain', '1.7E-12', 'Pfam')	ETHYLENE-RESPONSIVE TRANSCRIPTION FACTOR 5 (PTHR31677:SF240)
Vitvi02g00277	0	0	1.3732	0	0	0	GO:0016021	NAC domain-containing protein		NAC DOMAIN-CONTAINING PROTEIN 14-RELATED (PTHR31989:SF320)
Vitvi01g00348	0	0	1.3706	0	0	0	NA	NA		NA
Vitvi12g00066	0	0	1.3692	0	0	0	GO:0004190	Peptidase A1 domain-containing protein		OS02G0314600 PROTEIN (PTHR13683:SF811)
Vitvi17g00642	0	0	1.3676	0	0	0	GO:0005802	Xyloglucan 6-xylosyltransferase 5		XYLOGLUCAN 6-XYLOSYLTRANSFERASE 5-RELATED (PTHR31311:SF13)
Vitvi06g01315	0	0	1.3645	0	0	0	GO:0046872	HMA domain-containing protein		HEAVY METAL-ASSOCIATED ISOPRENYLATED PLANT PROTEIN 3-LIKE (PTHR46413:SF34)
Vitvi18g00237	0	0	1.3602	0	0	0	GO:0016021	Amino acid transporter transmembrane domain-containing protein		AMINO ACID PERMEASE 3 (PTHR48017:SF64)
Vitvi06g00356	0	0	1.3536	0	0	0	GO:1901002	Mitogen-activated protein kinase		MITOGEN-ACTIVATED PROTEIN KINASE 3 (PTHR24055:SF391)
Vitvi07g00395	0	0	1.3492	0	0	0	GO:0008970	NA		NA
Vitvi18g02637	0	0	1.3465	0	0	0	NA	Uncharacterized protein		TYROSINE-PROTEIN PHOSPHATASE 3-LIKE (PTHR33526:SF13)
Vitvi02g00409	0	0	1.338	0	0	0	NA	Uncharacterized protein		0
Vitvi01g00349	0	0	1.3278	0	0	0	NA	NA		NA
Vitvi16g01154	0	0	1.3276	0	0	0	NA	NA		NA
Vitvi06g01961	0	0	1.3233	0	0	0	GO:0005509	EF-hand domain-containing protein		CALCIUM-BINDING PROTEIN CML48-RELATED (PTHR46824:SF2)
Vitvi18g02630	0	0	1.3223	0	0	0	NA	NA		NA
Vitvi03g01254	0	0	1.3144	0	0	0	NA	NA		NA
Vitvi12g00443	0	0	1.2879	0	0	0	GO:0005515	Armadillo repeat-containing domain-containing protein		ARM REPEAT SUPERFAMILY PROTEIN (PTHR46043:SF2)
Vitvi13g00035	0	0	1.2845	0	0	0	GO:0016021	MENTAL domain-containing protein		ALPHA_BETA HYDROLASE RELATED PROTEIN (PTHR34953:SF1)
Vitvi00g00711	0	0	1.2788	0	0	0	NA	NA		NA
Vitvi01g00445	0	0	1.2637	0	0	0	NA	Senescence-associated protein		OS02G0324700 PROTEIN (PTHR33270:SF18)
Vitvi11g00549	0	0	1.2495	0	0	0	NA	Uncharacterized protein		ATAXIN-10 DOMAIN-CONTAINING PROTEIN (PTHR35834:SF2)
Vitvi18g00013	0	0	1.2468	0	0	0	GO:0005886	Protein LYK5		PROTEIN LYK5 (PTHR45927:SF6)
Vitvi03g00238	0	0	1.2423	0	0	0	GO:0005524	Protein kinase domain-containing protein		SERINE_THREONINE-PROTEIN KINASE PIX13-RELATED (PTHR45621:SF40)
Vitvi08g01699	0	0	1.2371	0	0	0	GO:0005975	glucan endo-1,3-beta-D-glucosidase		GLUCAN ENDO-1,3-BETA-GLUCOSIDASE BG1-RELATED (PTHR32227:SF462)
Vitvi12g01975	0	0	1.2345	0	0	0	NA	NA		NA
Vitvi15g01539	0	0	1.23	0	0	0	GO:0016021	NA		NA
Vitvi01g00483	0	0	1.2268	0	0	0	GO:0005634	Nudix hydrolase domain-containing protein		NUDIX HYDROLASE 17, MITOCHONDRIAL (PTHR12629:SF62)
Vitvi06g00489	0	0	1.2201	0	0	0	NA	NA		NA
Vitvi05g01893	0	0	1.2199	0	0	0	GO:0008080	N-acetyltransferase domain-containing protein		ACYL-COA N-ACYLTRANSFERASES (NAT) SUPERFAMILY PROTEIN (PTHR46067:SF27)
Vitvi05g00524	0	0	1.2191	0	0	0	GO:0008080	N-acetyltransferase domain-containing protein		ACYL-COA N-ACYLTRANSFERASES (NAT) SUPERFAMILY PROTEIN (PTHR46067:SF27)
Vitvi13g01756	0	0	1.2173	0	0	0	GO:0003677	Zinc finger A20 and AN1 domain-containing stress-associated protein 5		ZINC FINGER A20 AND AN1 DOMAIN-CONTAINING STRESS-ASSOCIATED PROTEIN 5 (PTHR10634:SF22)
Vitvi01g00465	0	0	1.217	0	0	0	GO:0016021	Protein plant cadmium resistance 2		PROTEIN PLANT CADMIUM RESISTANCE 2-LIKE (PTHR15907:SF197)
Vitvi04g01216	0	0	1.2029	0	0	0	GO:0005886	NA		NA
Vitvi08g01036	0	0	1.1851	0	0	0	NA	NA		NA
Vitvi18g01610	0	0	1.1789	0	0	0	GO:0005524	Protein kinase domain-containing protein		RECEPTOR SERINE-THREONINE PROTEIN KINASE (PTHR27001:SF560)
Vitvi01g00388	0	0	1.1682	0	0	0	GO:0016021	Mediator of RNA polymerase II transcription subunit 18		MEDIATOR OF RNA POLYMERASE II TRANSCRIPTION SUBUNIT (PTHR33782:SF5)
Vitvi02g00698	0	0	1.1601	0	0	0	GO:0003700	Transcription factor		TRANSCRIPTION FACTOR MYC2 (PTHR11514:SF43)
Vitvi13g02091	0	0	-4.7224	0	0	0	NA	Uncharacterized protein		SUBFAMILY NOT NAMED (PTHR37725:SF1)
Vitvi05g01918	-1.0572	0	1.1552	0	0	0	GO:0005634	Uncharacterized protein	NA	PUTATIVE-RELATED (PTHR33912:SF2)
Vitvi17g00743	0	0	1.1443	0	0	0	GO:0005634	RING-type E3 ubiquitin transferase		U-BOX DOMAIN-CONTAINING PROTEIN 38 (PTHR23315:SF276)
Vitvi04g00890	0	0	1.1306	0	0	0	NA	Butyrate--CoA ligase AAE11, peroxisomal		BUTYRATE--COA LIGASE AAE11, PEROXISOMAL (PTHR43859:SF2)
Vitvi18g00666	0	0	1.1277	0	0	0	GO:0005634	U-box domain-containing protein 4		ARM REPEAT SUPERFAMILY PROTEIN (PTHR23315:SF64)
Vitvi17g00165	0	0	1.1268	0	0	0	GO:0005524	Mitogen-activated protein kinase kinase 5		MITOGEN-ACTIVATED PROTEIN KINASE KINASE 7-RELATED (PTHR24361:SF769)
Vitvi04g02205	0	0	1.1256	0	0	0	GO:0004497	FAD-binding domain-containing protein		OS04G0423100 PROTEIN (PTHR45934:SF1)
Vitvi08g00791	0	0	1.1234	0	0	0	GO:0016021	Methyltransferase type 11 domain-containing protein		METHYLTRANSFERASE (PTHR44843:SF2)
Vitvi18g02742	0	0	-1.0282	0	0	0	GO:0004497	NA		NA
Vitvi03g01348	0	0	-1.8292	0	0	0	GO:0009733	Auxin-responsive protein SAUR20		AUXIN-RESPONSIVE PROTEIN SAUR21-LIKE (PTHR31929:SF135)
Vitvi12g01971	0	0	1.1174	0	0	0	NA	NA		NA
Vitvi01g01983	0	0	1.1167	0	0	0	NA	Uncharacterized protein		0
Vitvi01g00385	0	0	1.096	0	0	0	GO:0004751	ribose-5-phosphate isomerase		RIBOSE-5-PHOSPHATE ISOMERASE 2-RELATED (PTHR43748:SF2)
Vitvi01g00850	0	0	1.0869	0	0	0	GO:0008270	Peptidase metallopeptidase domain-containing protein		METALLOENDOPROTEINASE 5-MMP (PTHR10201:SF272)
Vitvi01g00475	0	0	1.0819	0	0	0	GO:0016021	NA		NA
Vitvi10g00189	0	0	-1.5305	0	0	0	NA	NA		NA
Vitvi01g00034	0	0	1.0781	0	0	0	GO:0080030	AB hydrolase-1 domain-containing protein		METHYLESTERASE 11, CHLOROPLASTIC-RELATED (PTHR10992:SF872)
Vitvi06g00741	0	0	1.0674	0	0	0	GO:0005634	WRKY33		WRKY TRANSCRIPTION FACTOR 33 (PTHR31221:SF1)
Vitvi14g01373	0	0	1.0649	0	0	0	GO:0005524	Protein kinase domain-containing protein		RECEPTOR-LIKE PROTEIN KINASE FERONIA (PTHR27003:SF479)
Vitvi03g00119	0	0	-1.1727	0	0	0	GO:0016021	J domain-containing protein		J DOMAIN-CONTAINING PROTEIN (PTHR44240:SF10)
Vitvi09g01361	0	0	1.0633	0	0	0	GO:0008270	B box-type domain-containing protein		B-BOX ZINC FINGER PROTEIN 32-LIKE (PTHR31717:SF81)
Vitvi03g01770	0	0	1.0579	0	0	0	GO:0003676	NA		NA
Vitvi01g00849	-1.1005	0	1.0563	0	0	0	GO:0005515	Uncharacterized protein	PF00400 ('WD domain, G-beta repeat-WD40 repeat', '0.042', 'Pfam'); PF00400 ('WD domain, G-beta repeat-WD40 repeat', '0.0059', 'Pfam'); PF00400 ('WD domain, G-beta repeat-WD40 repeat', '4.4E-5', 'Pfam'); PF00400 ('WD domain, G-beta repeat-WD40 repeat', '2.0', 'Pfam'); PF00400 ('WD domain, G-beta repeat-WD40 repeat', '0.0074', 'Pfam'); PF00400 ('WD domain, G-beta repeat-WD40 repeat', '0.73', 'Pfam')	F3I6.5 PROTEIN (PTHR22844:SF387)
Vitvi13g00223	0	0	1.055	0	0	0	GO:0005524	Protein kinase domain-containing protein		PROTEIN KINASE DOMAIN-CONTAINING PROTEIN (PTHR27003:SF69)
Vitvi16g01294	0	0	1.0531	0	0	0	NA	NA		NA
Vitvi02g00161	0	0	1.0457	0	0	0	GO:0034976	DCD domain-containing protein		DCD DOMAIN-CONTAINING PROTEIN NRP-B (PTHR46034:SF32)
Vitvi14g01188	0	0	1.0363	0	0	0	NA	Uncharacterized protein		DUF3741 DOMAIN-CONTAINING PROTEIN (PTHR33384:SF52)
Vitvi05g01871	0	0	1.0358	0	0	0	NA	Uncharacterized protein		OS09G0416300 PROTEIN (PTHR33670:SF1)
Vitvi07g01908	0	0	1.028	0	0	0	GO:1901183	Lipase-like PAD4		LIPASE-LIKE PAD4 (PTHR47413:SF2)
Vitvi01g00428	0	0	1.016	0	0	0	NA	Uncharacterized protein		F15H11.13 PROTEIN (PTHR35100:SF1)
Vitvi17g00815	0	0	1.011	0	0	0	NA	Uncharacterized protein		DUF1645 FAMILY PROTEIN (PTHR33095:SF23)
Vitvi05g01500	0	0	1.0107	0	0	0	GO:0005509	EF-hand domain-containing protein		CALMODULIN-LIKE PROTEIN 5 (PTHR10891:SF931)
Vitvi09g00759	0	0	1.0085	0	0	0	GO:0005515	SAM domain-containing protein		OS04G0644100 PROTEIN (PTHR33915:SF1)
Vitvi01g00279	-1.1781	0	1.0058	0	0	0	NA	Uncharacterized protein	NA	T6J4.11 PROTEIN (PTHR34539:SF19)
Vitvi04g00520	0	0	1.003	0	0	0	GO:0004535	poly(A)-specific ribonuclease		CCR4-ASSOCIATED FACTOR 1 HOMOLOG 10-RELATED (PTHR10797:SF68)
Vitvi01g02092	0	0	1.0014	0	0	0	GO:0016787	Peptidase M20 dimerisation domain-containing protein		PEPTIDASE M20 DIMERISATION DOMAIN-CONTAINING PROTEIN (PTHR11014:SF147)
Vitvi19g01846	0	-5.928	0	0	0	0	NA	NA		NA
Vitvi10g02275	5.7188	0	0	0	0	0	NA	NA		NA
Vitvi06g01946	-1.0098	0	0	0	0	0	GO:0009570	Arogenate dehydratase	PF00800 ('Prephenate dehydratase-Prephenate dehydratase', '2.5E-56', 'Pfam')	PREPHENATE DEHYDRATASE-RELATED (PTHR21022:SF19)
Vitvi10g00615	-1.0997	0	0	0	0	0	NA	DUF1685 domain-containing protein	PF07939 ('Protein of unknown function (DUF1685)-Protein of unknown function DUF1685', '0.62', 'Pfam')	DUF1685 FAMILY PROTEIN (PTHR31865:SF29)
Vitvi02g01817	-1.2707	0	0	0	0	0	GO:0004620	Fungal lipase-like domain-containing protein	PF01764 ('Lipase (class 3)-Fungal lipase-like domain', '2.4E-30', 'Pfam')	PHOSPHOLIPASE A1-IBETA2, CHLOROPLASTIC (PTHR31403:SF2)
Vitvi06g00100	-1.9003	0	0	0	0	0	GO:0005515	NA	PF01535 ('PPR repeat-Pentatricopeptide repeat', '5.7', 'Pfam'); PF13041 ('PPR repeat family-Pentatricopeptide repeat', '7.1E-4', 'Pfam'); PF13041 ('PPR repeat family-Pentatricopeptide repeat', '3.4E-5', 'Pfam'); PF20431 ('E motif-E motif', '4.9E-7', 'Pfam'); PF13041 ('PPR repeat family-Pentatricopeptide repeat', '6.7E-7', 'Pfam')	NA
Vitvi04g00308	-3.1153	0	0	0	0	0	NA	NA	PF08458 ('Plant pleckstrin homology-like region-Pleckstrin-like, plant', '3.2E-40', 'Pfam'); PF05703 ('Auxin canalisation-VAN3-binding protein-like, auxin canalisation domain', '1.8E-84', 'Pfam')	NA
Vitvi14g00055	-5.5629	0	0	0	0	0	GO:0005618	Polygalacturonase	PF00295 ('Glycosyl hydrolases family 28-Glycoside hydrolase, family 28', '1.0E-88', 'Pfam')	PECTIN LYASE-LIKE SUPERFAMILY PROTEIN (PTHR31375:SF299)
Vitvi01g01584	-3.6089	0	5.8959	0	0	0	GO:0005509	EF-hand domain-containing protein;VIT_01s0010g03000;PTN001655377;orthologs	PF13499 ('EF-hand domain pair-EF-hand domain', '9.9E-10', 'Pfam'); PF13499 ('EF-hand domain pair-EF-hand domain', '2.5E-11', 'Pfam')	TROPONIN C, SKELETAL MUSCLE (PTHR23064:SF72)
